# Supplementary material for: Structurally Oriented Classification of FOXA1 Alterations Identifies Prostate Cancers with Opposing Clinical Outcomes and Distinct Molecular and Immunologic Subtypes
Source: Clin Cancer Res. Author manuscript; Available in PMC 2025 Mar 4. (PMC11873805; doi:10.1158/1078-0432.CCR-24-3471)
Supplement: Supplementary Tables [file NIHMS2056757-supplement-Supplementary_Tables.xlsx]

## Sheet: Supp.Table 1
Supplementary Table 1. Prevelance of FOXA1 amplifications and mutations across 20 cancer types.
Lineage	Amplification				Mutations
	Amp	No Amp	Total	Amp %	MT	WT	Total	MT %
Prostate	155	8450	8605	0.0180128	1292	7795	9087	0.142181
Breast	273	19970	20243	0.0134861	1154	20460	21614	0.0533913
Bladder	27	7762	7789	0.00346643	378	7772	8150	0.0463804
Salivary Gland	4	1159	1163	0.00343938	52	1166	1218	0.0426929
Endometrial	3	12717	12720	0.000235849	426	12891	13317	0.0319892
Melanoma	3	7214	7217	0.000415685	225	7330	7555	0.0297816
Vulvar	1	827	828	0.00120773	22	847	869	0.0253165
FGTM	9	9808	9817	0.000916777	252	10114	10366	0.0243102
SCLC	70	2270	2340	0.0299145	52	2446	2498	0.0208167
MCC	0	236	236	0	5	242	247	0.0202429
NE	37	4094	4131	0.00895667	88	4306	4394	0.0200273
MGTM	0	288	288	0	6	299	305	0.0196721
Glioblastoma	1	8360	8361	0.000119603	167	8514	8681	0.0192374
Sarcoma	0	951	951	0	14	995	1009	0.0426929
CUP	57	8038	8095	0.00704138	160	8380	8540	0.0187354
NSCLC	1110	44315	45425	0.0244359	844	46957	47801	0.0176565
Lymphoma	2	522	524	0.00381679	10	558	568	0.0176056
Cervix	44	3976	4020	0.0109453	73	4139	4212	0.0173314
H&N	48	5423	5471	0.00877353	90	5655	5745	0.0156658
CRC	23	33645	33668	0.000683141	519	34891	35410	0.0146569

## Sheet: Supp. Table 2 
Supplementary Table 2. Summary statistics for overall survival grouped by classes of FOXA1 alterations
	Comparison	Lower CI95	HR	upper CI95	p
Figure 3A	Class 1A VS WT	0.578	0.803	1.116	0.19
All Prostate Tumors	Class 1B VS WT	0.769	0.882	1.011	0.072
	Class 1C VS WT	0.938	1.216	1.576	0.14
	Class 2 VS WT	1.333	2.047	3.145	<0.001
	Class 3A VS WT	0.529	0.701	0.927	0.012
	Class 3B VS WT	1.209	1.5	1.86	<0.001
	Class 4 VS WT	0.779	0.996	1.274	0.977
Figure 3B	Class 1A VS WT	0.335	0.568	0.961	0.033
Prostate Biopsies	Class 1B VS WT	0.826	0.994	1.194	0.945
	Class 1C VS WT	0.93	1.352	1.966	0.112
	Class 2 VS WT	1.41	2.49	4.397	0.001
	Class 3A VS WT	0.487	0.704	1.018	0.061
	Class 3B VS WT	1.336	1.797	2.417	<0.0001
	Class 4 VS WT	0.589	0.841	1.2	0.338
Figure 3C	Class 1A VS WT	0.83	1.265	1.928	0.273
Metastatic Biopsies	Class 1B VS WT	0.683	0.838	1.029	0.091
	Class 1C VS WT	0.735	1.055	1.514	0.77
	Class 2 VS WT	1.288	2.481	4.781	0.005
	Class 3A VS WT	0.619	0.952	1.465	0.825
	Class 3B VS WT	0.907	1.241	1.698	0.176
	Class 4 VS WT	1.051	1.476	2.073	0.024
Figure 3E	Class 1A VS WT	0.249	0.439	0.773	0.003
OS Compared to Class 2	Class 1B VS WT	0.26	0.41	0.645	<0.0001
	Class 1C VS WT	0.373	0.618	1.024	0.059
	Class 2 VS WT	N/A	N/A	N/A	N/A
	Class 3A VS WT	0.217	0.368	0.625	<0.0001
	Class 3B VS WT	0.424	0.689	1.119	0.13
	Class 4 VS WT	0.302	0.503	0.837	0.007

## Sheet:  Supp. Table 3 
Supplementary Table 3. Histological characteristics and race of samples with class 2 FOXA1 alterations
ID	Diagnosis	Gleason Score	Gleason Group	AR	Stage, Organ-Confined	Specimen Tested	Other IHC positive	Race
1	Adenocarcinoma	4+4	4	Pos (3+, 95%)	No, met to pelvic LN	Prostate	None	White
2	Adenocarcinoma	N/A	N/A	Pos (3+, 100%)	No, met to liver	Liver	Keratin, PSA, NKX3.1	White
3	Adenocarcinoma	N/A	N/A	Pos (3+, 100%)	No, thoracic met	Thoracic Mass	CAM5.2, NKX3.1, PSA, PSAP	White
4	Adenocarcinoma	N/A	N/A	Pos (2+, 100%)	No, met to pelvis	Pelvis	PSA	White
5	Adenocarcinoma	4+5	5	Pos (3+, 100%)	No, met to many LNs	Prostate	None	White
6	NEC	N/A	N/A	Neg (0, 100%)	No, met to liver	Liver	Pan-CK, synaptophysin, CD56 (partial), Ki67 90%, NKX3.1 (neg)	White
7	Adenocarcinoma	N/A	N/A	Pos (2+, 100%)	No, met to iliac bone	Iliac Bone	Pan-CK, NKX3.1, PSA	White
8	Small Cell	N/A	N/A	NP	No, extends into bladder	Prostate	Pan-CK, synaptophysin, CD56, chromogranin a, Ki67 95%	White
9	Small Cell	N/A	N/A	NP	Unknown	Prostate	Synapotphysin, chromogranin a	White
10	Small Cell	N/A	N/A	NP	No, extends into pelvis	Prostate	CK Oscar (patchy, dot-like), synaptophysin, chromogranin a (focal), Ki67 (>90%)	Black/AA
11	Adenocarcinoma	N/A	N/A	Pos (3+, 90%)	No, met to LN	Lymph Node	NKX3.1, PSA	White
12	Small Cell	N/A	N/A	NP	No, met to liver	Liver	AE1/AE3, synaptophysin, chromogranin a, Ki67 80%, NKX3.1 (neg), PSA (neg)	White
13	Adenocarcinoma	4+4	4	Pos (3+, 98%)	No, met to right femur	Prostate	None	White
14	NEC	N/A	N/A	Neg (0, 100%)	No, met to bladder/LNs	Prostate	Synapotphysin, chromogranin a, PSA (neg), NKX3.1 (neg), CK34BE12 (neg), p63 (neg)	White
15	Adenocarcinoma	N/A	N/A	Pos (3+, 100%)	No, met to LN	Lymph Node	PSAP, CDX2 (weak), PSA (neg)	White
16	Small Cell	N/A	N/A	Neg (by report)	No, met to LN	Prostate	Synapotphysin, chromogranin a, PSA (neg), p504s (neg), ERG (neg), NKX3.1 (neg)	White
17	Adenocarcinoma	N/A	N/A	Pos (3+, 100%)	No, met to pelvis	Pelvis	Pan-CK, PSA, NKX3.1	Unknown
18	Adenocarcinoma	5+4	5	Pos (2+, 95%)	Unknown	Prostate	None	White
19	Adenocarcinoma	N/A	N/A	Pos (2+, 100%)	No, met to LN	Lymph Node	CK Oscar, PSA, NKX3.1, synaptophysin (neg)	White
20	NEC	N/A	N/A	Pos (3+, 20%)	Unknown	Prostate	Synapotphysin, chromogranin a, PSA (neg), PAP (neg), Ki67 60-70%	White
21	Adenocarcinoma	4+5	5	Pos (3+, 100%)	Unknown	Prostate	None	White
22	Adenocarcinoma	4+4	4	Pos (3+, 80%)	No, met to LNs	Prostate	None	White
23	Adenocarcinoma	5+4	5	Pos (2+, 95%)	No, mets to LNs and bones	Prostate	NKX3.1, PSA, PSMA	White
24	Adenocarcinoma	4+5	5	Indeterminate (staining failed due to pre-analytical factors)	No, mets to LNs and possible liver	Prostate	None	White

## Sheet: Supp. Table 4
Supplementary Table 4. Histological subtypes of samples with FOXA1 class 2 alterations
	All samples	Prostate samples	Non-prostate samples
Adenocarcinoma	16 (66.7%)	8	8 (lymph node, pelvis, liver, and thoracic mass)
Neuroendocrine carcinoma	3 (12.5%)	2	1 (liver)
Small cell neuroendocrine carcinoma	5 (20.8%)	4	1 (liver)

## Sheet: Supp. Table 5.
Supplementary Table 5. Summary statistics for overall survival grouped by classes of FOXA1 alterations
	Cohort	Comparison B	Lower CI95	HR	upper CI95	p
Figure4A	All Tumors	Class 1A VS WT	0.777	1.153	1.71	0.48
Treatment with 1st generation ADT	All Tumors	Class 1B VS WT	0.755	0.897	1.065	0.214
	All Tumors	Class 1C VS WT	0.998	1.361	1.854	0.05
	All Tumors	Class 2 VS WT	1.445	2.494	4.306	<0.001
	All Tumors	Class 3A VS WT	0.523	0.764	1.117	0.16
	All Tumors	Class 3B VS WT	1.082	1.408	1.832	0.011
	All Tumors	Class 4 VS WT	0.824	1.088	1.437	0.552
	Prostate	Class 1A VS WT	0.482	0.9	1.679	0.741
	Prostate	Class 1B VS WT	0.741	0.94	1.191	0.607
	Prostate	Class 1C VS WT	0.869	1.387	2.213	0.168
	Prostate	Class 2 VS WT	1.019	2.145	4.515	0.04
	Prostate	Class 3A VS WT	0.402	0.65	1.051	0.076
	Prostate	Class 3B VS WT	1.173	1.699	2.459	0.005
	Prostate	Class 4 VS WT	0.509	0.771	1.166	0.216
	Metastasis	Class 1A VS WT	0.864	1.439	2.397	0.159
	Metastasis	Class 1B VS WT	0.667	0.857	1.101	0.225
	Metastasis	Class 1C VS WT	0.893	1.35	2.042	0.153
	Metastasis	Class 2 VS WT	1.389	3.105	6.939	0.004
	Metastasis	Class 3A VS WT	0.607	1.131	2.11	0.698
	Metastasis	Class 3B VS WT	0.823	1.198	1.743	0.347
	Metastasis	Class 4 VS WT	0.491	0.742	1.122	0.156
Figure4B	All Tumors	Class 1A VS WT	0.734	1.14	1.773	0.56
Treatment with 2nd generation ARSI	All Tumors	Class 1B VS WT	0.763	0.925	1.123	0.432
	All Tumors	Class 1C VS WT	0.969	1.362	1.913	0.074
	All Tumors	Class 2 VS WT	0.639	1.342	2.82	0.436
	All Tumors	Class 3A VS WT	0.453	0.683	1.031	0.068
	All Tumors	Class 3B VS WT	0.821	1.186	1.712	0.362
	All Tumors	Class 4 VS WT	0.686	0.979	1.396	0.904
	Prostate	Class 1A VS WT	0.39	0.821	1.729	0.603
	Prostate	Class 1B VS WT	0.814	1,05	1.356	0.708
	Prostate	Class 1C VS WT	1.171	1.926	3.168	0.009
	Prostate	Class 2 VS WT	0.575	1.386	3.34	0.465
	Prostate	Class 3A VS WT	0.231	0.433	0.809	0.007
	Prostate	Class 3B VS WT	0.692	1.174	1.992	0.551
	Prostate	Class 4 VS WT	0.283	0.529	0.987	0.042
	Metastasis	Class 1A VS WT	0.83	1.435	2.482	0.194
	Metastasis	Class 1B VS WT	0.604	0.813	1.094	0.17
	Metastasis	Class 1C VS WT	0.669	1.066	1.701	0.786
	Metastasis	Class 2 VS WT	N/A	N/A	N/A	N/A
	Metastasis	Class 3A VS WT	0.724	1.253	2.169	0.419
	Metastasis	Class 3B VS WT	0.715	1.192	1.986	0.499
	Metastasis	Class 4 VS WT	1.065	1.644	2.536	0.023
Figure4C	All Tumors	Class 1A VS WT	0.669	1.065	1.695	0.793
Treatment with Taxane	All Tumors	Class 1B VS WT	0.741	0.922	1.146	0.463
	All Tumors	Class 1C VS WT	0.903	1.29	1.841	0.16
	All Tumors	Class 2 VS WT	0.942	1.888	3.785	0.068
	All Tumors	Class 3A VS WT	0.58	0.923	1.47	0.737
	All Tumors	Class 3B VS WT	0.936	1.286	1.769	0.12
	All Tumors	Class 4 VS WT	0.631	0.93	1.372	0.716
	Prostate	Class 1A VS WT	0.513	0.992	1.917	0.982
	Prostate	Class 1B VS WT	0.795	1.08	1.467	0.623
	Prostate	Class 1C VS WT	0.977	1.731	3.068	0.057
	Prostate	Class 2 VS WT	0.905	2.025	4.531	0.079
	Prostate	Class 3A VS WT	0.368	0.712	1.376	0.31
	Prostate	Class 3B VS WT	1.177	1.84	2.875	0.007
	Prostate	Class 4 VS WT	0.414	0.774	1.447	0.422
	Metastasis	Class 1A VS WT	0.625	1.207	2.33	0.576
	Metastasis	Class 1B VS WT	0.583	0.795	1.085	0.148
	Metastasis	Class 1C VS WT	0.672	1.059	1.669	0.805
	Metastasis	Class 2 VS WT	N/A	N/A	N/A	N/A
	Metastasis	Class 3A VS WT	0.778	1.501	2.898	0.223
	Metastasis	Class 3B VS WT	0.602	0.949	1.496	0.821
	Metastasis	Class 4 VS WT	0.65	1.067	1.75	0.798

## Sheet: Supp. Table 6
Supplementary Table 6. Summary of TMB-high and MSI high patients with FOXA1 alterations and the numbers that have been treated with Pembrolizumab
	TMB-High (N)	TMB-High (%)	MSI-High (N)	MSI-High (%)	TMB-High, Pembro	TMB-High, Pembro (%)	MSI-High, Pembro	MSI-High, Pembro (%)
TOTAL	419		290		92		72
WT	333	79.47	228	78.62	73	21.92	56	24.56
1A	6	1.43	3	1.03	1	16.67	1	33.33
1B	22	5.25	14	4.83	4	18.18	3	21.43
1C	14	3.34	13	4.48	5	35.71	4	30.77
2	1	0.24	0	0	0	0	0	N/A
3A	6	1.43	6	2.07	2	33.33	2	33.33
3B	20	4.77	17	5.86	3	15	3	17.65
4	9	2.15	9	3.1	2	22.22	3	33.33

## Sheet: Supp.Table 7
Supplementary Table 7. Summary of samples with genomic alterations in 4 key MMR genes.
Gene	Group	Altered	Wild Type	% Altered	Significance VS TMB-L/MSS (p-value)
MLH1	TMB High	5	249	0.0197	****
	MSI-H	5	242	0.0202	****
	TMB-L/MSS	6	6039	0.001	N/A
MSH2	TMB High	46	182	0.2018	****
	MSI-H	51	163	0.2383	****
	TMB-L/MSS	4	5984	0.0007	N/A
MSH6	TMB High	52	185	0.2194	****
	MSI-H	58	171	0.2533	****
	TMB-L/MSS	17	5970	0.0028	N/A
PMS2	TMB High	4	180	0.0217	****
	MSI-H	3	167	0.0176	****
	TMB-L/MSS	12	4437	0.0027	N/A
Chi square tests * p-value <0.05, ** p-value <0.01, *** p-value < 0.001, **** p-value < 0.0001.

## Sheet: Supp. Table 8 
Supplementary Table 8. Co-alterations of genes of interest organized by classes of FOXA1 alterations
Prostate cohort
Features	WT (%)	Class 1A (%)	Class 1B (%)	Class 1C (%)	Class 2 (%)	Class 3A (%)	Class 3B (%)	Class 4 (%)
CNA-MYC	0.830696	0	2.73973	0	7.14286	1.44928	1.69492	5.71429
Fusion-TMPRSS2	36.3709	12.1951	5.02283	17.8571	0	8.57143	11.8644	31.4286
NGS-ASXL1	3.69504	10	2.68817	18.5185	10	6.89655	9.80392	12.1212
NGS-ATM	4.038	9.7561	9.30233	7.14286	7.14286	8.57143	0	2.85714
NGS-BRCA2	4.37202	2.43902	9.21659	1.85185	0	4.28571	12.069	2.94118
NGS-CDK12	4.31171	9.7561	9.58904	5.45455	0	18.5714	8.47458	2.85714
NGS-HRR	11.6375	15.3846	16.5714	18.3673	12.5	28.8136	10.6383	7.69231
NGS-IDH1	0.395413	0	1.82648	0	0	0	1.69492	0
NGS-JAK1	2.58141	2.43902	0.460829	9.09091	0	1.42857	6.89655	5.71429
NGS-JAK2	0.251889	0	0.49505	1.88679	0	0	0	0
NGS-MSI	2.9172	2.7027	1.48515	14.8148	0	3.07692	17.6471	13.0435
NGS-PALB2	0.751582	0	0	1.81818	0	0	3.38983	2.85714
NGS-RAD51D	0.0960154	0	0	0	0	0	0	0
NGS-RB1	3.05677	3.7037	3.22581	8.33333	42.8571	8.88889	2.7027	11.7647
NGS-RNF43	1.62184	2.43902	0.458716	12.5	0	1.42857	8.62069	8.57143
NGS-SF3B1	1.03175	2.43902	0.913242	0	7.14286	0	0	0
NGS-SPOP	10.8033	12.1951	5.50459	12.5	0	11.4286	10.1695	11.4286
NGS-TP53	31.6173	25	17.757	38.1818	38.4615	12.8571	44.8276	30.303
TMB High	2.82041	5.40541	0.97561	14.5455	0	4.34783	20.3704	7.40741
Metastatic cohort
Features	WT (%)	Class 1A (%)	Class 1B (%)	Class 1C (%)	Class 2 (%)	Class 3A (%)	Class 3B (%)	Class 4 (%)
CNA-MYC	3.10819	0	6.15385	2.22222	0	0	4.25532	14.2857
Fusion-TMPRSS2	31.6229	21.7391	5.34351	31.1111	0	20.8333	25.5319	17.8571
NGS-ASXL1	6.34796	10.5263	5.26316	11.7647	0	0	14.2857	8
NGS-ATM	5.03295	0	8.46154	11.3636	0	12.5	4.34783	7.69231
NGS-BRCA2	4.4703	0	10.8527	4.54545	0	4.16667	10.8696	4.54545
NGS-CDK12	4.82143	0	8.39695	6.81818	0	8.33333	0	3.57143
NGS-HRR	14.1167	0	18.8889	28.5714	33.3333	34.7826	10	17.6471
NGS-IDH1	0.297089	0	0.763359	0	0	0	4.25532	0
NGS-JAK1	2.71575	4.34783	3.10078	11.3636	0	4.16667	12.766	13.0435
NGS-JAK2	0.200938	0	0.900901	2.43902	0	4.7619	0	0
NGS-MSI	3.82716	9.09091	2.47934	11.1111	0	13.0435	13.0435	11.5385
NGS-PALB2	0.952381	8.69565	0.769231	0	20	0	0	3.7037
NGS-RAD51D	0.0784314	0	0	0	0	4.34783	0	0
NGS-RB1	9.97942	11.1111	4	0	20	14.2857	3.57143	10
NGS-RNF43	1.78571	8.69565	1.55039	9.09091	0	8.33333	10.6383	3.57143
NGS-SF3B1	0.95751	13.6364	0	0	20	0	0	0
NGS-SPOP	7.80691	8.69565	8.46154	9.09091	0	0	4.25532	8
NGS-TP53	42.0664	43.4783	24.8062	40.4762	50	41.6667	38.6364	59.2593
TMB High	4.245	9.09091	3.93701	9.09091	0	8.69565	17.3913	7.69231
*All comparisons are between FOXA1 mutant and WT. Bold values signify q-value < 0.05.

## Sheet: Supp. Table 9
Supplementary Table 9. Summary data for differential gene expression analysis is shown based on the fold change (FC), testing method, and statistical significance (q-value). This is organized by classes of FOXA1 alteration
	Class 1A			Class 1B			Class 1C			Class 2			Class 3A			Class 3B			Class 4
	FC	statistics	q-value	FC	statistics	q-value	FC	statistics	q-value	FC	statistics	q-value	FC	statistics	q-value	FC	statistics	q-value	FC	statistics	q-value
A1BG	0.780383	Mann-Whitney U	0.788274	0.891148	Mann-Whitney U	0.133259	0.889487	Mann-Whitney U	0.999811	1.21706	Mann-Whitney U	0.754152	0.95936	Mann-Whitney U	0.99535	1.11899	Mann-Whitney U	0.977031	1.43311	Mann-Whitney U	0.101848
A1CF	0.824635	Mann-Whitney U	0.841027	0.724816	Mann-Whitney U	0.010624	1.42677	Mann-Whitney U	0.999811	0.80564	Mann-Whitney U	0.742858	0.831835	Mann-Whitney U	0.583526	1.10504	Mann-Whitney U	0.978639	1.79766	Mann-Whitney U	0.116604
A2LD1	1.26438	Mann-Whitney U	0.198118	1.27243	Mann-Whitney U	4.6e-06	1.13426	Mann-Whitney U	0.999811	1.36193	Mann-Whitney U	0.377631	1.19633	Mann-Whitney U	0.484633	1.1698	Mann-Whitney U	0.975899	0.997629	Mann-Whitney U	0.75915
A2M	0.801743	Mann-Whitney U	0.28521	0.932705	Mann-Whitney U	0.0371528	0.849409	Mann-Whitney U	0.999811	0.602347	Mann-Whitney U	0.353554	0.987056	Mann-Whitney U	0.987301	1.06174	Mann-Whitney U	0.915518	0.745254	Mann-Whitney U	0.0506947
A2ML1	1.25088	Mann-Whitney U	0.877042	0.96069	Mann-Whitney U	0.705767	0.990428	Mann-Whitney U	0.999811	1.46771	Mann-Whitney U	0.502918	0.933569	Mann-Whitney U	0.971423	1.46259	Mann-Whitney U	0.218696	1.36892	Mann-Whitney U	0.423075
A3GALT2P	0.957209	Mann-Whitney U	0.954872	1.01383	Mann-Whitney U	0.900481	1.07855	Mann-Whitney U	0.999811	0.976367	Mann-Whitney U	0.718001	1.08403	Mann-Whitney U	0.983835	1.25151	Mann-Whitney U	0.949493	1.34245	Mann-Whitney U	0.385674
A4GALT	0.984182	Mann-Whitney U	0.84095	0.964982	Mann-Whitney U	0.328538	0.822766	Mann-Whitney U	0.958861	0.872298	Mann-Whitney U	0.726842	1.09603	Mann-Whitney U	0.929294	0.859248	Mann-Whitney U	0.922932	1.03067	Mann-Whitney U	0.582292
A4GNT	0.767874	Mann-Whitney U	0.763649	0.903964	Mann-Whitney U	0.600967	1.02023	Mann-Whitney U	0.999811	0.827716	Mann-Whitney U	0.813558	0.809638	Mann-Whitney U	0.87026	1.1068	Mann-Whitney U	0.997062	1.22705	Mann-Whitney U	0.682683
AAAS	1.0444	Mann-Whitney U	0.926454	1.00547	Mann-Whitney U	0.651333	0.88075	Mann-Whitney U	0.999811	1.08627	Mann-Whitney U	0.928801	1.04969	Mann-Whitney U	0.966071	1.05102	Mann-Whitney U	0.978639	1.24503	Mann-Whitney U	0.047039
AACS	1.04851	Mann-Whitney U	0.857057	1.04763	Mann-Whitney U	0.869987	1.02933	Mann-Whitney U	0.999811	1.11591	Mann-Whitney U	0.711532	0.918131	Mann-Whitney U	0.882372	1.08722	Mann-Whitney U	0.979602	1.38678	Mann-Whitney U	0.011051
AADAC	0.944093	Mann-Whitney U	0.939502	0.973019	Mann-Whitney U	0.898149	1.16594	Mann-Whitney U	0.999811	2.29756	Mann-Whitney U	0.50007	1.02051	Mann-Whitney U	0.998617	1.22372	Mann-Whitney U	0.799766	1.26112	Mann-Whitney U	0.85648
AADACL3	2.15413	Mann-Whitney U	0.522957	1.17248	Mann-Whitney U	0.651672	0.93646	Mann-Whitney U	0.999811	1.97641	Mann-Whitney U	0.550371	1.02492	Mann-Whitney U	0.975141	1.16598	Mann-Whitney U	0.987399	1.25783	Mann-Whitney U	0.783994
AADACL4	1.26419	Mann-Whitney U	0.882434	0.946511	Mann-Whitney U	0.893311	0.935769	Mann-Whitney U	0.999811	1.18597	Mann-Whitney U	0.776474	1.22674	Mann-Whitney U	0.994252	1.11563	Mann-Whitney U	0.985553	0.832782	Mann-Whitney U	0.842271
AADAT	1.11734	Mann-Whitney U	0.938081	0.725947	Mann-Whitney U	1.01e-08	1.06347	Mann-Whitney U	0.999811	0.637708	Mann-Whitney U	0.186599	0.753124	Mann-Whitney U	0.219684	0.852354	Mann-Whitney U	0.696496	1.30512	Mann-Whitney U	0.303992
AAED1	0.702886	Mann-Whitney U	0.197815	0.858857	Mann-Whitney U	0.00340468	0.905461	Mann-Whitney U	0.999811	0.891653	Mann-Whitney U	0.854982	1.01915	Mann-Whitney U	0.9642	0.861096	Mann-Whitney U	0.676249	0.81614	Mann-Whitney U	0.109721
AAGAB	0.856876	Mann-Whitney U	0.462933	0.934634	Mann-Whitney U	0.0325211	0.999883	Mann-Whitney U	0.999811	1.07007	Mann-Whitney U	0.838012	0.904726	Mann-Whitney U	0.960909	1.07187	Mann-Whitney U	0.985709	0.959469	Mann-Whitney U	0.860821
AAK1	0.869602	Mann-Whitney U	0.477634	0.879524	Mann-Whitney U	0.000474544	0.944517	Mann-Whitney U	0.999811	0.872795	Mann-Whitney U	0.572176	0.963505	Mann-Whitney U	0.983806	1.05439	Mann-Whitney U	0.998836	1.26414	Mann-Whitney U	0.34661
AAMP	1.03458	Mann-Whitney U	0.900518	0.951134	Mann-Whitney U	0.64681	0.967308	Mann-Whitney U	0.999811	0.82455	Mann-Whitney U	0.777889	1.05215	Mann-Whitney U	0.98105	1.03586	Mann-Whitney U	0.997062	1.1195	Mann-Whitney U	0.819195
AANAT	0.93722	Mann-Whitney U	0.982323	0.864944	Mann-Whitney U	0.048552	0.943991	Mann-Whitney U	0.999811	1.45967	Mann-Whitney U	0.634609	0.890688	Mann-Whitney U	0.876219	1.03996	Mann-Whitney U	0.898233	1.1274	Mann-Whitney U	0.725734
AARS	1.05788	Mann-Whitney U	0.916197	0.956517	Mann-Whitney U	0.225837	0.947941	Mann-Whitney U	0.999811	0.914671	Mann-Whitney U	0.688506	0.940718	Mann-Whitney U	0.931464	0.992277	Mann-Whitney U	0.987399	1.21172	Mann-Whitney U	0.0908927
AARS2	1.06483	Mann-Whitney U	0.995302	0.939258	Mann-Whitney U	0.366241	1.02767	Mann-Whitney U	0.999811	0.912661	Mann-Whitney U	0.972676	0.999121	Mann-Whitney U	0.985974	1.06793	Mann-Whitney U	0.96027	1.38706	Mann-Whitney U	0.0121802
AARSD1	1.03438	Mann-Whitney U	0.930074	0.933275	Mann-Whitney U	0.676457	1.00073	Mann-Whitney U	0.999811	0.860655	Mann-Whitney U	0.479368	1.04445	Mann-Whitney U	0.99118	0.962921	Mann-Whitney U	0.976503	1.05853	Mann-Whitney U	0.0996876
AASDH	0.971293	Mann-Whitney U	0.769734	1.06762	Mann-Whitney U	0.277337	1.01554	Mann-Whitney U	0.999811	0.847661	Mann-Whitney U	0.912652	0.940933	Mann-Whitney U	0.949655	1.10686	Mann-Whitney U	0.931223	1.25428	Mann-Whitney U	0.0478231
AASDHPPT	0.761164	Mann-Whitney U	0.40818	0.89951	Mann-Whitney U	0.0642027	1.01655	Mann-Whitney U	0.999811	0.865689	Mann-Whitney U	0.649807	0.979596	Mann-Whitney U	0.998582	0.965132	Mann-Whitney U	0.999284	1.02176	Mann-Whitney U	0.812238
AASS	0.851413	Mann-Whitney U	0.693776	1.13538	Mann-Whitney U	1.32e-05	0.840601	Mann-Whitney U	0.999811	0.766929	Mann-Whitney U	0.251604	1.37106	Mann-Whitney U	0.536889	0.934007	Mann-Whitney U	0.997062	1.1269	Mann-Whitney U	0.453627
AATF	0.88917	Mann-Whitney U	0.655809	1.02571	Mann-Whitney U	0.525943	1.00871	Mann-Whitney U	0.999811	1.08849	Mann-Whitney U	0.754152	1.10858	Mann-Whitney U	0.85451	1.01822	Mann-Whitney U	0.997062	1.15244	Mann-Whitney U	0.292382
AATK	0.729101	Mann-Whitney U	0.328555	0.663794	Mann-Whitney U	8.26e-12	0.9057	Mann-Whitney U	0.999811	1.07023	Mann-Whitney U	0.740809	0.739816	Mann-Whitney U	0.206487	0.941436	Mann-Whitney U	0.978639	1.73314	Mann-Whitney U	0.173632
ABAT	0.960218	Mann-Whitney U	0.956287	1.07142	Mann-Whitney U	0.176615	0.953857	Mann-Whitney U	0.999811	0.829083	Mann-Whitney U	0.866768	0.963967	Mann-Whitney U	0.99118	0.801999	Mann-Whitney U	0.67793	1.0153	Mann-Whitney U	0.846747
ABCA1	0.915377	Mann-Whitney U	0.660163	0.805601	Mann-Whitney U	0.0003066	0.966358	Mann-Whitney U	0.999811	0.608725	Mann-Whitney U	0.207721	1.00926	Mann-Whitney U	0.841495	1.02285	Mann-Whitney U	0.981264	1.23519	Mann-Whitney U	0.224857
ABCA10	0.891827	Mann-Whitney U	0.590408	1.10853	Mann-Whitney U	0.255428	0.868011	Mann-Whitney U	0.999811	0.789406	Mann-Whitney U	0.768775	0.939048	Mann-Whitney U	0.961683	1.02362	Mann-Whitney U	0.978639	1.37488	Mann-Whitney U	0.460308
ABCA11P	0.817133	Mann-Whitney U	0.481758	1.01487	Mann-Whitney U	0.994886	0.962851	Mann-Whitney U	0.999811	1.20659	Mann-Whitney U	0.97911	0.904732	Mann-Whitney U	0.577788	1.05743	Mann-Whitney U	0.970491	1.46349	Mann-Whitney U	0.107948
ABCA12	0.875854	Mann-Whitney U	0.66288	0.814997	Mann-Whitney U	0.0793627	1.11382	Mann-Whitney U	0.999811	5.30011	Mann-Whitney U	0.00870444	0.71813	Mann-Whitney U	0.675482	1.36886	Mann-Whitney U	0.408276	1.10306	Mann-Whitney U	0.862542
ABCA13	1.27513	Mann-Whitney U	0.710945	1.42638	Mann-Whitney U	7.57e-05	0.929129	Mann-Whitney U	0.999811	1.91868	Mann-Whitney U	0.356669	0.975161	Mann-Whitney U	0.843557	1.27307	Mann-Whitney U	0.712507	1.04678	Mann-Whitney U	0.960291
ABCA17P	0.93647	Mann-Whitney U	0.953674	1.0013	Mann-Whitney U	0.792633	1.034	Mann-Whitney U	0.999811	2.0623	Mann-Whitney U	0.268444	0.882271	Mann-Whitney U	0.9642	1.00814	Mann-Whitney U	0.979813	1.1735	Mann-Whitney U	0.764784
ABCA2	1.06069	Mann-Whitney U	0.974565	0.866959	Mann-Whitney U	0.0114253	0.973997	Mann-Whitney U	0.999811	0.884151	Mann-Whitney U	0.816901	0.935006	Mann-Whitney U	0.994179	1.11079	Mann-Whitney U	0.954458	1.31324	Mann-Whitney U	0.0690737
ABCA3	1.21114	Mann-Whitney U	0.874749	1.06895	Mann-Whitney U	0.32284	1.00219	Mann-Whitney U	0.999811	1.02587	Mann-Whitney U	0.931744	1.20718	Mann-Whitney U	0.542314	1.01901	Mann-Whitney U	0.984729	1.11918	Mann-Whitney U	0.303345
ABCA4	0.920895	Mann-Whitney U	0.949714	0.947206	Mann-Whitney U	0.256843	0.791985	Mann-Whitney U	0.999811	0.972695	Mann-Whitney U	0.941138	1.05245	Mann-Whitney U	0.95656	1.14401	Mann-Whitney U	0.985985	0.993354	Mann-Whitney U	0.890548
ABCA5	0.917628	Mann-Whitney U	0.531909	1.15794	Mann-Whitney U	0.000439958	1.07199	Mann-Whitney U	0.999811	1.11909	Mann-Whitney U	0.760866	1.17812	Mann-Whitney U	0.930848	0.770847	Mann-Whitney U	0.312636	1.17249	Mann-Whitney U	0.542961
ABCA6	0.730516	Mann-Whitney U	0.335087	0.934608	Mann-Whitney U	0.720555	0.798956	Mann-Whitney U	0.958861	0.730223	Mann-Whitney U	0.304665	0.962039	Mann-Whitney U	0.949009	0.849432	Mann-Whitney U	0.920086	1.12663	Mann-Whitney U	0.924158
ABCA7	1.01043	Mann-Whitney U	0.797084	0.786979	Mann-Whitney U	7.93e-05	0.916482	Mann-Whitney U	0.999811	1.22903	Mann-Whitney U	0.373316	0.778911	Mann-Whitney U	0.208413	1.1877	Mann-Whitney U	0.741673	1.13181	Mann-Whitney U	0.22889
ABCA8	0.646574	Mann-Whitney U	0.195582	0.914806	Mann-Whitney U	0.0818907	0.546115	Mann-Whitney U	0.958861	0.297943	Mann-Whitney U	0.0154812	1.1107	Mann-Whitney U	0.987178	0.791011	Mann-Whitney U	0.774303	0.856217	Mann-Whitney U	0.303156
ABCA9	0.828667	Mann-Whitney U	0.328953	1.10816	Mann-Whitney U	0.526931	0.704274	Mann-Whitney U	0.958861	0.830287	Mann-Whitney U	0.5489	1.13252	Mann-Whitney U	0.997651	0.92021	Mann-Whitney U	0.928099	1.1884	Mann-Whitney U	0.768446
ABCB1	0.798935	Mann-Whitney U	0.407896	0.928594	Mann-Whitney U	0.568382	0.578782	Mann-Whitney U	0.958861	0.514091	Mann-Whitney U	0.0714956	1.17441	Mann-Whitney U	0.88399	0.796477	Mann-Whitney U	0.84313	0.781372	Mann-Whitney U	0.263311
ABCB10	1.12033	Mann-Whitney U	0.757392	1.13964	Mann-Whitney U	0.00200079	0.96216	Mann-Whitney U	0.999811	1.25148	Mann-Whitney U	0.378204	1.11076	Mann-Whitney U	0.978049	0.959017	Mann-Whitney U	0.977031	1.14162	Mann-Whitney U	0.179034
ABCB4	0.900733	Mann-Whitney U	0.993252	1.03887	Mann-Whitney U	0.937709	1.07122	Mann-Whitney U	0.999811	0.911712	Mann-Whitney U	0.754263	0.981174	Mann-Whitney U	0.99811	1.01902	Mann-Whitney U	0.983691	0.989416	Mann-Whitney U	0.875528
ABCB5	0.902171	Mann-Whitney U	0.853463	0.938441	Mann-Whitney U	0.851689	0.890816	Mann-Whitney U	0.999811	0.811697	Mann-Whitney U	0.765753	1.33781	Mann-Whitney U	0.820572	1.27882	Mann-Whitney U	0.571507	1.11739	Mann-Whitney U	0.976746
ABCB6	1.19094	Mann-Whitney U	0.690078	0.94683	Mann-Whitney U	0.945432	1.08254	Mann-Whitney U	0.999811	0.894262	Mann-Whitney U	0.762023	0.95311	Mann-Whitney U	0.805825	1.01529	Mann-Whitney U	0.988886	1.32966	Mann-Whitney U	0.0374943
ABCB7	1.02312	Mann-Whitney U	0.950281	0.840328	Mann-Whitney U	0.00047483	1.03079	Mann-Whitney U	0.999811	1.00125	Mann-Whitney U	0.948112	0.998398	Mann-Whitney U	0.965544	1.00487	Mann-Whitney U	0.999284	1.14337	Mann-Whitney U	0.533945
ABCB8	1.19901	Mann-Whitney U	0.694829	1.12074	Mann-Whitney U	0.00469362	0.931842	Mann-Whitney U	0.999811	0.945006	Mann-Whitney U	0.910162	0.953966	Mann-Whitney U	0.935589	1.08032	Mann-Whitney U	0.94657	1.20248	Mann-Whitney U	0.0689868
ABCB9	0.924966	Mann-Whitney U	0.921573	0.861162	Mann-Whitney U	0.0346331	0.972246	Mann-Whitney U	0.999811	1.13789	Mann-Whitney U	0.81661	0.820521	Mann-Whitney U	0.427661	1.02304	Mann-Whitney U	0.905642	1.20517	Mann-Whitney U	0.0550177
ABCC1	1.18189	Mann-Whitney U	0.601315	1.05369	Mann-Whitney U	0.07719	1.08119	Mann-Whitney U	0.999811	0.623302	Mann-Whitney U	0.0623848	1.20497	Mann-Whitney U	0.736958	0.99027	Mann-Whitney U	0.983691	1.31398	Mann-Whitney U	0.046014
ABCC10	0.981263	Mann-Whitney U	0.931908	0.895079	Mann-Whitney U	0.141155	0.923818	Mann-Whitney U	0.999811	0.903247	Mann-Whitney U	0.972979	0.967281	Mann-Whitney U	0.964989	0.995747	Mann-Whitney U	0.918828	1.48935	Mann-Whitney U	0.0147289
ABCC11	0.972756	Mann-Whitney U	0.897306	0.588556	Mann-Whitney U	8.93e-09	1.13794	Mann-Whitney U	0.999811	0.674759	Mann-Whitney U	0.640171	0.535777	Mann-Whitney U	0.132355	2.83966	Mann-Whitney U	0.0339741	1.22236	Mann-Whitney U	0.803486
ABCC12	0.7708	Mann-Whitney U	0.927017	0.828975	Mann-Whitney U	0.139455	1.16976	Mann-Whitney U	0.999811	1.03448	Mann-Whitney U	0.917949	0.569532	Mann-Whitney U	0.347523	1.82798	Mann-Whitney U	0.26103	1.61209	Mann-Whitney U	0.491717
ABCC2	1.20513	Mann-Whitney U	0.936892	1.41209	Mann-Whitney U	9.14e-07	1.07964	Mann-Whitney U	0.999811	0.878695	Mann-Whitney U	0.723603	1.12174	Mann-Whitney U	0.995525	1.18045	Mann-Whitney U	0.786917	1.27114	Mann-Whitney U	0.137873
ABCC3	0.934545	Mann-Whitney U	0.924017	0.681671	Mann-Whitney U	8.24e-07	1.06237	Mann-Whitney U	0.999811	0.502726	Mann-Whitney U	0.22433	0.933048	Mann-Whitney U	0.564289	1.20761	Mann-Whitney U	0.875774	1.35249	Mann-Whitney U	0.0968517
ABCC4	1.48259	Mann-Whitney U	0.432749	1.7381	Mann-Whitney U	3.04e-10	1.26464	Mann-Whitney U	0.999811	0.280943	Mann-Whitney U	0.00624395	1.72944	Mann-Whitney U	0.113242	0.69884	Mann-Whitney U	0.294585	0.834099	Mann-Whitney U	0.790131
ABCC5	0.944191	Mann-Whitney U	0.903969	0.990155	Mann-Whitney U	0.610113	0.992285	Mann-Whitney U	0.999811	1.05663	Mann-Whitney U	0.948563	0.903717	Mann-Whitney U	0.803162	1.07102	Mann-Whitney U	0.969882	1.8193	Mann-Whitney U	0.00541893
ABCC6	1.30344	Mann-Whitney U	0.485987	1.01122	Mann-Whitney U	0.412527	1.13262	Mann-Whitney U	0.999811	1.51403	Mann-Whitney U	0.888477	1.06454	Mann-Whitney U	0.994068	1.01166	Mann-Whitney U	0.978639	1.19016	Mann-Whitney U	0.259874
ABCC6P1	0.589951	Mann-Whitney U	0.74854	0.75325	Mann-Whitney U	0.0318124	0.997599	Mann-Whitney U	0.999811	0.508974	Mann-Whitney U	0.711977	0.885916	Mann-Whitney U	0.975772	1.28951	Mann-Whitney U	0.86733	1.60057	Mann-Whitney U	0.390141
ABCC6P2	1.26591	Mann-Whitney U	0.930074	0	Mann-Whitney U	0.557295	0	Mann-Whitney U	0.999811	1.87102	Mann-Whitney U	0.745267	2.09862	Mann-Whitney U	0.69517	0.853676	Mann-Whitney U	0.997062	0	Mann-Whitney U	0.538073
ABCC8	0.990882	Mann-Whitney U	0.883873	0.777043	Mann-Whitney U	0.0005972	0.731784	Mann-Whitney U	0.999811	1.88873	Mann-Whitney U	0.251985	0.822347	Mann-Whitney U	0.382334	0.622752	Mann-Whitney U	0.202904	0.988485	Mann-Whitney U	0.841636
ABCC9	0.701074	Mann-Whitney U	0.446113	0.860082	Mann-Whitney U	0.0487894	0.788586	Mann-Whitney U	0.999811	0.694428	Mann-Whitney U	0.442492	0.941458	Mann-Whitney U	0.995742	0.94946	Mann-Whitney U	0.96846	0.780035	Mann-Whitney U	0.333447
ABCD1	1.09174	Mann-Whitney U	0.883873	0.905959	Mann-Whitney U	0.0766254	0.894177	Mann-Whitney U	0.999811	0.718926	Mann-Whitney U	0.384222	1.03005	Mann-Whitney U	0.995646	1.07497	Mann-Whitney U	0.888369	1.22346	Mann-Whitney U	0.0538
ABCD1P2		Mann-Whitney U	0.720295		Mann-Whitney U	0.614216		Mann-Whitney U	0.999811		Mann-Whitney U	0.96723		Mann-Whitney U	0.963972		Mann-Whitney U	0.967971		Mann-Whitney U	0.749618
ABCD1P3		Mann-Whitney U	0.897518		Mann-Whitney U	0.304592		Mann-Whitney U	0.991848		Mann-Whitney U	0.580547		Mann-Whitney U	0.944962		Mann-Whitney U	0.978198		Mann-Whitney U	0.737136
ABCD1P5		Mann-Whitney U	0.97221		Mann-Whitney U	0.50777		Mann-Whitney U	0.999811		Mann-Whitney U	0.757803		Mann-Whitney U	0.832484		Mann-Whitney U	0.357886		Mann-Whitney U	0.658851
ABCD2	0.825531	Mann-Whitney U	0.445992	0.938485	Mann-Whitney U	0.485245	0.787648	Mann-Whitney U	0.999811	0.941964	Mann-Whitney U	0.807169	1.16999	Mann-Whitney U	0.918328	1.06373	Mann-Whitney U	0.927469	0.936763	Mann-Whitney U	0.440761
ABCD3	0.969924	Mann-Whitney U	0.794679	0.991204	Mann-Whitney U	0.975865	1.03592	Mann-Whitney U	0.999811	0.925269	Mann-Whitney U	0.968303	0.976448	Mann-Whitney U	0.998937	0.970805	Mann-Whitney U	0.995574	0.941079	Mann-Whitney U	0.986228
ABCD4	0.98968	Mann-Whitney U	0.994296	0.911365	Mann-Whitney U	0.152045	0.871286	Mann-Whitney U	0.999811	0.837646	Mann-Whitney U	0.993316	1.01831	Mann-Whitney U	0.995646	1.06639	Mann-Whitney U	0.913371	1.2752	Mann-Whitney U	0.0727495
ABCE1	0.881813	Mann-Whitney U	0.543809	0.995841	Mann-Whitney U	0.728616	1.06559	Mann-Whitney U	0.999811	0.84949	Mann-Whitney U	0.724055	1.01414	Mann-Whitney U	0.998941	1.06846	Mann-Whitney U	0.998818	1.14378	Mann-Whitney U	0.583009
ABCF1	0.948213	Mann-Whitney U	0.981354	0.94743	Mann-Whitney U	0.607658	0.924799	Mann-Whitney U	0.999811	1.02176	Mann-Whitney U	0.64485	0.969905	Mann-Whitney U	0.961683	0.999637	Mann-Whitney U	0.949493	1.07438	Mann-Whitney U	0.272451
ABCF2	0.979068	Mann-Whitney U	0.932583	1.04028	Mann-Whitney U	0.348966	0.973921	Mann-Whitney U	0.999811	0.81229	Mann-Whitney U	0.460187	1.10765	Mann-Whitney U	0.727204	1.05743	Mann-Whitney U	0.954458	1.08113	Mann-Whitney U	0.516969
ABCF3	1.02907	Mann-Whitney U	0.975218	1.00921	Mann-Whitney U	0.443173	1.04139	Mann-Whitney U	0.999811	0.882455	Mann-Whitney U	0.938629	0.917155	Mann-Whitney U	0.949009	1.06999	Mann-Whitney U	0.930498	1.47693	Mann-Whitney U	0.00939727
ABCG1	0.830827	Mann-Whitney U	0.585719	1.06494	Mann-Whitney U	0.747387	0.971576	Mann-Whitney U	0.999811	0.967033	Mann-Whitney U	0.953998	0.962967	Mann-Whitney U	0.881395	0.96662	Mann-Whitney U	0.819241	0.954668	Mann-Whitney U	0.671815
ABCG2	0.813277	Mann-Whitney U	0.19436	1.00739	Mann-Whitney U	0.671487	0.910211	Mann-Whitney U	0.999811	0.578674	Mann-Whitney U	0.136529	1.06903	Mann-Whitney U	0.983835	0.735828	Mann-Whitney U	0.542214	0.836913	Mann-Whitney U	0.151594
ABCG4	1.11004	Mann-Whitney U	0.94985	0.860725	Mann-Whitney U	0.146701	1.00197	Mann-Whitney U	0.999811	0.747729	Mann-Whitney U	0.992762	0.795406	Mann-Whitney U	0.890622	1.22531	Mann-Whitney U	0.916477	1.03049	Mann-Whitney U	0.614077
ABCG5	0.77056	Mann-Whitney U	0.679772	1.11695	Mann-Whitney U	0.131575	1.13458	Mann-Whitney U	0.999811	1.57778	Mann-Whitney U	0.42979	0.8716	Mann-Whitney U	0.810519	0.933021	Mann-Whitney U	0.978639	1.47047	Mann-Whitney U	0.0595523
ABCG8	1.32183	Mann-Whitney U	0.860704	1.07082	Mann-Whitney U	0.814103	1.02262	Mann-Whitney U	0.999811	1.60691	Mann-Whitney U	0.418519	0.967249	Mann-Whitney U	0.994068	1.1497	Mann-Whitney U	0.965904	1.28325	Mann-Whitney U	0.361852
ABHD1	0.909162	Mann-Whitney U	0.882434	1.0391	Mann-Whitney U	0.0889913	0.993547	Mann-Whitney U	0.999811	0.865866	Mann-Whitney U	0.740098	0.977275	Mann-Whitney U	0.957462	0.982907	Mann-Whitney U	0.988578	1.30081	Mann-Whitney U	0.0390073
ABHD10	0.951302	Mann-Whitney U	0.926454	1.07059	Mann-Whitney U	0.806778	1.10112	Mann-Whitney U	0.999811	1.07258	Mann-Whitney U	0.928716	1.0223	Mann-Whitney U	0.998617	0.930346	Mann-Whitney U	0.863469	1.11725	Mann-Whitney U	0.778488
ABHD11	1.34195	Mann-Whitney U	0.222245	1.25143	Mann-Whitney U	3.65e-05	1.07259	Mann-Whitney U	0.999811	0.735552	Mann-Whitney U	0.385937	1.13722	Mann-Whitney U	0.610184	1.03104	Mann-Whitney U	0.997485	1.09885	Mann-Whitney U	0.183265
ABHD12	0.759528	Mann-Whitney U	0.172887	0.883524	Mann-Whitney U	0.00412553	0.941171	Mann-Whitney U	0.999811	1.33038	Mann-Whitney U	0.213884	0.833241	Mann-Whitney U	0.44819	1.03977	Mann-Whitney U	0.714203	1.19609	Mann-Whitney U	0.535166
ABHD12B	1.12824	Mann-Whitney U	0.882266	0.832092	Mann-Whitney U	0.210385	1.09203	Mann-Whitney U	0.999811	1.15588	Mann-Whitney U	0.918044	0.865531	Mann-Whitney U	0.960909	1.25195	Mann-Whitney U	0.672545	1.34109	Mann-Whitney U	0.0877312
ABHD13	0.959889	Mann-Whitney U	0.618005	0.993108	Mann-Whitney U	0.649908	1.00969	Mann-Whitney U	0.999811	0.99631	Mann-Whitney U	0.788752	1.05392	Mann-Whitney U	0.959105	1.08431	Mann-Whitney U	0.993419	0.960345	Mann-Whitney U	0.910329
ABHD14A	1.05897	Mann-Whitney U	0.950745	1.13967	Mann-Whitney U	0.0204006	1.04983	Mann-Whitney U	0.999811	0.822254	Mann-Whitney U	0.893519	1.07111	Mann-Whitney U	0.978049	1.08705	Mann-Whitney U	0.971988	1.31439	Mann-Whitney U	0.0248462
ABHD14A-ACY1		Mann-Whitney U	0.913012		Mann-Whitney U	0.875522		Mann-Whitney U	0.999811		Mann-Whitney U	0.856948		Mann-Whitney U	0.965544		Mann-Whitney U	0.985985		Mann-Whitney U	0.43785
ABHD14B	0.973903	Mann-Whitney U	0.985479	0.968388	Mann-Whitney U	0.471905	1.0653	Mann-Whitney U	0.999811	0.593722	Mann-Whitney U	0.010259	0.88131	Mann-Whitney U	0.939931	0.959849	Mann-Whitney U	0.997485	1.31502	Mann-Whitney U	0.0488025
ABHD15	0.698788	Mann-Whitney U	0.230097	0.869483	Mann-Whitney U	0.00613595	0.931048	Mann-Whitney U	0.999811	1.04279	Mann-Whitney U	0.912491	0.885797	Mann-Whitney U	0.975569	1.17093	Mann-Whitney U	0.340557	1.26387	Mann-Whitney U	0.105313
ABHD16A	0.878977	Mann-Whitney U	0.619523	0.834265	Mann-Whitney U	1.91e-05	0.912033	Mann-Whitney U	0.999811	0.922094	Mann-Whitney U	0.921721	0.875969	Mann-Whitney U	0.259629	0.990078	Mann-Whitney U	0.983341	1.10061	Mann-Whitney U	0.616045
ABHD16B	1.11465	Mann-Whitney U	0.772104	0.925062	Mann-Whitney U	0.0843245	1.01583	Mann-Whitney U	0.999811	0.954353	Mann-Whitney U	0.944589	0.950774	Mann-Whitney U	0.923741	1.04729	Mann-Whitney U	0.954458	1.5821	Mann-Whitney U	0.0713432
ABHD2	1.31898	Mann-Whitney U	0.361631	1.44645	Mann-Whitney U	1.33e-10	1.21897	Mann-Whitney U	0.999811	0.775164	Mann-Whitney U	0.428336	1.48349	Mann-Whitney U	0.303167	1.01999	Mann-Whitney U	0.997062	0.955429	Mann-Whitney U	0.902098
ABHD3	1.0364	Mann-Whitney U	0.764533	1.13792	Mann-Whitney U	0.00161482	1.05584	Mann-Whitney U	0.999811	1.73722	Mann-Whitney U	0.0292	0.973575	Mann-Whitney U	0.964876	1.03597	Mann-Whitney U	0.975402	1.19888	Mann-Whitney U	0.139407
ABHD4	0.820659	Mann-Whitney U	0.555315	0.943468	Mann-Whitney U	0.674824	0.97669	Mann-Whitney U	0.999811	0.966321	Mann-Whitney U	0.926818	0.936443	Mann-Whitney U	0.978714	1.13187	Mann-Whitney U	0.667582	1.03294	Mann-Whitney U	0.932158
ABHD5	1.00497	Mann-Whitney U	0.936892	0.980564	Mann-Whitney U	0.896395	0.90911	Mann-Whitney U	0.999811	1.08738	Mann-Whitney U	0.640171	0.914831	Mann-Whitney U	0.99535	1.0315	Mann-Whitney U	0.979602	1.13096	Mann-Whitney U	0.678569
ABHD6	0.976223	Mann-Whitney U	0.844475	1.0179	Mann-Whitney U	0.586595	1.02671	Mann-Whitney U	0.999811	1.26291	Mann-Whitney U	0.454544	0.983305	Mann-Whitney U	0.995646	1.1905	Mann-Whitney U	0.849331	1.12665	Mann-Whitney U	0.162773
ABHD8	0.947175	Mann-Whitney U	0.581815	0.768126	Mann-Whitney U	4.24e-08	0.810534	Mann-Whitney U	0.980807	1.02359	Mann-Whitney U	0.902947	0.896834	Mann-Whitney U	0.831642	1.04097	Mann-Whitney U	0.997062	1.21854	Mann-Whitney U	0.358676
ABI1	0.977603	Mann-Whitney U	0.618377	0.927625	Mann-Whitney U	0.290099	0.981562	Mann-Whitney U	0.999811	0.920562	Mann-Whitney U	0.708787	1.05067	Mann-Whitney U	0.980599	1.01813	Mann-Whitney U	0.989485	0.992724	Mann-Whitney U	0.877868
ABI2	0.762207	Mann-Whitney U	0.236718	0.879069	Mann-Whitney U	0.0404513	0.897807	Mann-Whitney U	0.999811	1.0563	Mann-Whitney U	0.54888	1.05135	Mann-Whitney U	0.938256	0.929734	Mann-Whitney U	0.983691	1.06732	Mann-Whitney U	0.663771
ABI3	0.766384	Mann-Whitney U	0.419947	0.804287	Mann-Whitney U	0.000111091	0.881427	Mann-Whitney U	0.999811	0.812415	Mann-Whitney U	0.590175	0.905696	Mann-Whitney U	0.44728	1.10847	Mann-Whitney U	0.869481	1.16723	Mann-Whitney U	0.55845
ABI3BP	0.58338	Mann-Whitney U	0.157335	0.984545	Mann-Whitney U	0.316736	0.954502	Mann-Whitney U	0.999811	0.807893	Mann-Whitney U	0.52271	1.18448	Mann-Whitney U	0.975141	1.13709	Mann-Whitney U	0.922609	0.701554	Mann-Whitney U	0.0924626
ABL1	1.08862	Mann-Whitney U	0.965394	0.92013	Mann-Whitney U	0.46256	1.0551	Mann-Whitney U	0.999811	1.04614	Mann-Whitney U	0.852644	0.955044	Mann-Whitney U	0.962795	1.02907	Mann-Whitney U	0.930498	1.37669	Mann-Whitney U	0.0485766
ABL2	0.999069	Mann-Whitney U	0.978679	0.995072	Mann-Whitney U	0.720265	0.9912	Mann-Whitney U	0.999811	1.113	Mann-Whitney U	0.675182	1.01715	Mann-Whitney U	0.983664	0.940698	Mann-Whitney U	0.979602	1.25956	Mann-Whitney U	0.0701884
ABLIM1	0.692284	Mann-Whitney U	0.331587	0.927847	Mann-Whitney U	0.115059	0.990389	Mann-Whitney U	0.999811	0.746247	Mann-Whitney U	0.303483	1.34552	Mann-Whitney U	0.489012	1.13683	Mann-Whitney U	0.816925	0.951758	Mann-Whitney U	0.916135
ABLIM2	0.919541	Mann-Whitney U	0.637675	0.750699	Mann-Whitney U	0.000117502	0.768044	Mann-Whitney U	0.980807	1.46925	Mann-Whitney U	0.128358	0.92763	Mann-Whitney U	0.873019	0.862229	Mann-Whitney U	0.72873	1.04824	Mann-Whitney U	0.975266
ABLIM3	0.759031	Mann-Whitney U	0.364057	0.958728	Mann-Whitney U	0.336399	1.02568	Mann-Whitney U	0.999811	0.57035	Mann-Whitney U	0.0868545	0.913854	Mann-Whitney U	0.851572	0.9192	Mann-Whitney U	0.913371	1.10624	Mann-Whitney U	0.535208
ABO	0.871161	Mann-Whitney U	0.651522	0.842871	Mann-Whitney U	0.0175396	0.852694	Mann-Whitney U	0.999811	1.29564	Mann-Whitney U	0.782865	1.08649	Mann-Whitney U	0.99118	1.00797	Mann-Whitney U	0.985448	0.938082	Mann-Whitney U	0.924358
ABP1	0.89835	Mann-Whitney U	0.837421	0.674496	Mann-Whitney U	2.33e-05	0.901931	Mann-Whitney U	0.999811	1.0071	Mann-Whitney U	0.998003	0.746926	Mann-Whitney U	0.455398	1.00773	Mann-Whitney U	0.985985	1.18199	Mann-Whitney U	0.833569
ABR	1.08588	Mann-Whitney U	0.916197	0.891316	Mann-Whitney U	0.0169638	0.90249	Mann-Whitney U	0.999811	1.23268	Mann-Whitney U	0.65642	0.932441	Mann-Whitney U	0.884699	1.00623	Mann-Whitney U	0.985553	1.18907	Mann-Whitney U	0.347538
ABRA	1.04494	Mann-Whitney U	0.948875	1.333	Mann-Whitney U	0.000107125	0.990985	Mann-Whitney U	0.999811	1.2924	Mann-Whitney U	0.978998	0.98369	Mann-Whitney U	0.99488	1.29305	Mann-Whitney U	0.533439	0.900599	Mann-Whitney U	0.540811
ABRACL	0.888882	Mann-Whitney U	0.475036	1.03313	Mann-Whitney U	0.712908	1.06403	Mann-Whitney U	0.999811	1.85735	Mann-Whitney U	0.0295754	1.11101	Mann-Whitney U	0.991775	1.05925	Mann-Whitney U	0.978639	0.835956	Mann-Whitney U	0.836619
ABT1	1.14576	Mann-Whitney U	0.967253	1.08419	Mann-Whitney U	0.0168088	0.936218	Mann-Whitney U	0.999811	0.861149	Mann-Whitney U	0.840997	1.08349	Mann-Whitney U	0.925748	1.13793	Mann-Whitney U	0.915518	1.13391	Mann-Whitney U	0.223164
ABT1P1	0.899071	Mann-Whitney U	0.97748	1.13976	Mann-Whitney U	0.00238762	0.991745	Mann-Whitney U	0.999811	1.01333	Mann-Whitney U	0.984807	1.07401	Mann-Whitney U	0.99488	0.978139	Mann-Whitney U	0.938652	1.36511	Mann-Whitney U	0.163379
ABTB1	0.930907	Mann-Whitney U	0.751008	1.06879	Mann-Whitney U	0.375601	0.988128	Mann-Whitney U	0.999811	0.80663	Mann-Whitney U	0.8749	1.0501	Mann-Whitney U	0.997363	0.899515	Mann-Whitney U	0.981264	1.10374	Mann-Whitney U	0.673121
ABTB2	0.944416	Mann-Whitney U	0.668324	0.726645	Mann-Whitney U	3.77e-10	0.753722	Mann-Whitney U	0.991848	1.39247	Mann-Whitney U	0.714474	0.974498	Mann-Whitney U	0.919224	0.891971	Mann-Whitney U	0.893913	1.31176	Mann-Whitney U	0.109014
ACAA1	1.04672	Mann-Whitney U	0.782912	0.981234	Mann-Whitney U	0.884275	1.08506	Mann-Whitney U	0.999811	0.671744	Mann-Whitney U	0.0411721	1.05415	Mann-Whitney U	0.854218	1.08667	Mann-Whitney U	0.829622	1.19626	Mann-Whitney U	0.180151
ACAA2	0.979778	Mann-Whitney U	0.94304	1.01477	Mann-Whitney U	0.834932	1.05478	Mann-Whitney U	0.999811	1.29166	Mann-Whitney U	0.485988	1.05912	Mann-Whitney U	0.994855	0.8552	Mann-Whitney U	0.679014	1.15349	Mann-Whitney U	0.442664
ACACA	1.12791	Mann-Whitney U	0.386514	1.47724	Mann-Whitney U	1.28e-14	1.13901	Mann-Whitney U	0.999811	0.621587	Mann-Whitney U	0.418981	1.23958	Mann-Whitney U	0.27423	0.904563	Mann-Whitney U	0.914825	1.17375	Mann-Whitney U	0.127257
ACACB	0.810991	Mann-Whitney U	0.582705	0.968688	Mann-Whitney U	0.40377	0.762831	Mann-Whitney U	0.980807	0.94954	Mann-Whitney U	0.925928	1.06692	Mann-Whitney U	0.997473	1.02178	Mann-Whitney U	0.954458	1.4862	Mann-Whitney U	0.132502
ACAD10	1.05612	Mann-Whitney U	0.938804	1.07673	Mann-Whitney U	0.023391	0.941847	Mann-Whitney U	0.999811	0.979076	Mann-Whitney U	0.941693	0.934684	Mann-Whitney U	0.987854	1.06389	Mann-Whitney U	0.978639	1.41431	Mann-Whitney U	0.00327689
ACAD11	0.996915	Mann-Whitney U	0.99238	1.16421	Mann-Whitney U	8.48e-05	0.967447	Mann-Whitney U	0.999811	0.947937	Mann-Whitney U	0.963741	1.11132	Mann-Whitney U	0.871918	1.08528	Mann-Whitney U	0.901052	1.35491	Mann-Whitney U	0.0209951
ACAD8	0.869035	Mann-Whitney U	0.691757	1.0139	Mann-Whitney U	0.990427	0.878596	Mann-Whitney U	0.999811	1.17963	Mann-Whitney U	0.658508	1.05578	Mann-Whitney U	0.952922	0.915841	Mann-Whitney U	0.954458	0.942051	Mann-Whitney U	0.842926
ACAD9	1.09072	Mann-Whitney U	0.762602	1.1952	Mann-Whitney U	3.38e-05	0.935462	Mann-Whitney U	0.999811	0.997601	Mann-Whitney U	0.82423	1.02045	Mann-Whitney U	0.705121	1.07451	Mann-Whitney U	0.843055	1.37489	Mann-Whitney U	0.0122181
ACADL	1.29349	Mann-Whitney U	0.380606	2.25632	Mann-Whitney U	1.32e-17	1.14813	Mann-Whitney U	0.999811	0.312438	Mann-Whitney U	0.0264996	2.11409	Mann-Whitney U	0.0292559	0.800451	Mann-Whitney U	0.965055	0.944016	Mann-Whitney U	0.682683
ACADM	0.992285	Mann-Whitney U	0.895431	1.03058	Mann-Whitney U	0.454792	1.02756	Mann-Whitney U	0.999811	1.0126	Mann-Whitney U	0.953683	1.01444	Mann-Whitney U	0.99118	0.964407	Mann-Whitney U	0.960685	0.959759	Mann-Whitney U	0.825235
ACADS	1.011	Mann-Whitney U	0.925208	0.840731	Mann-Whitney U	0.000405105	0.955497	Mann-Whitney U	0.999811	1.09738	Mann-Whitney U	0.977547	0.909854	Mann-Whitney U	0.495121	1.21028	Mann-Whitney U	0.68891	1.26529	Mann-Whitney U	0.298948
ACADSB	1.0748	Mann-Whitney U	0.846801	1.12517	Mann-Whitney U	0.26859	1.11939	Mann-Whitney U	0.999811	0.560586	Mann-Whitney U	0.0459479	0.97039	Mann-Whitney U	0.995646	0.832819	Mann-Whitney U	0.778815	1.2407	Mann-Whitney U	0.549312
ACADVL	1.05357	Mann-Whitney U	0.964336	0.915337	Mann-Whitney U	0.0645128	1.02716	Mann-Whitney U	0.999811	0.883514	Mann-Whitney U	0.797964	0.92497	Mann-Whitney U	0.60717	1.05481	Mann-Whitney U	0.98552	1.07211	Mann-Whitney U	0.414494
ACAN	0.924382	Mann-Whitney U	0.812705	0.888615	Mann-Whitney U	0.0588073	0.967001	Mann-Whitney U	0.999811	1.37708	Mann-Whitney U	0.610462	0.928555	Mann-Whitney U	0.952922	1.20131	Mann-Whitney U	0.655761	0.770318	Mann-Whitney U	0.164856
ACAP1	0.951513	Mann-Whitney U	0.948582	1.11098	Mann-Whitney U	0.00703106	0.973237	Mann-Whitney U	0.999811	0.825879	Mann-Whitney U	0.245497	1.14269	Mann-Whitney U	0.60717	1.11829	Mann-Whitney U	0.898277	1.23217	Mann-Whitney U	0.179069
ACAP2	0.900527	Mann-Whitney U	0.871706	0.971717	Mann-Whitney U	0.73356	1.00726	Mann-Whitney U	0.999811	1.05782	Mann-Whitney U	0.666135	1.01213	Mann-Whitney U	0.995646	0.915927	Mann-Whitney U	0.995431	1.10131	Mann-Whitney U	0.594044
ACAP3	1.17671	Mann-Whitney U	0.470921	0.843072	Mann-Whitney U	0.00207347	0.999131	Mann-Whitney U	0.999811	0.9253	Mann-Whitney U	0.959274	0.960121	Mann-Whitney U	0.67778	1.12673	Mann-Whitney U	0.834667	1.51724	Mann-Whitney U	0.00453362
ACAT1	1.04198	Mann-Whitney U	0.982323	1.11359	Mann-Whitney U	0.000836418	1.16134	Mann-Whitney U	0.980807	0.689273	Mann-Whitney U	0.208919	1.12521	Mann-Whitney U	0.772261	1.08906	Mann-Whitney U	0.939515	1.12669	Mann-Whitney U	0.266344
ACAT2	0.86377	Mann-Whitney U	0.559568	0.838655	Mann-Whitney U	0.01575	0.983958	Mann-Whitney U	0.999811	1.43405	Mann-Whitney U	0.115904	0.907312	Mann-Whitney U	0.796728	1.0007	Mann-Whitney U	0.977031	1.00466	Mann-Whitney U	0.946618
ACBD3	1.05573	Mann-Whitney U	0.886536	1.01901	Mann-Whitney U	0.435998	0.940036	Mann-Whitney U	0.999811	0.968059	Mann-Whitney U	0.662422	1.0792	Mann-Whitney U	0.991775	0.968001	Mann-Whitney U	0.978639	1.08106	Mann-Whitney U	0.64811
ACBD4	0.877044	Mann-Whitney U	0.286164	0.861283	Mann-Whitney U	0.00233634	0.87038	Mann-Whitney U	0.999811	0.616801	Mann-Whitney U	0.102311	0.928677	Mann-Whitney U	0.520029	1.04368	Mann-Whitney U	0.927469	1.35815	Mann-Whitney U	0.00971197
ACBD5	0.968697	Mann-Whitney U	0.792873	0.97444	Mann-Whitney U	0.912818	0.957404	Mann-Whitney U	0.999811	0.874968	Mann-Whitney U	0.620177	1.04995	Mann-Whitney U	0.950582	1.01755	Mann-Whitney U	0.963561	1.10778	Mann-Whitney U	0.604233
ACBD6	1.09768	Mann-Whitney U	0.854401	1.04636	Mann-Whitney U	0.515641	1.00879	Mann-Whitney U	0.999811	1.19514	Mann-Whitney U	0.383302	0.892758	Mann-Whitney U	0.96716	0.941239	Mann-Whitney U	0.985985	1.26541	Mann-Whitney U	0.112727
ACBD7	0.738281	Mann-Whitney U	0.307996	1.02974	Mann-Whitney U	0.634443	0.868617	Mann-Whitney U	0.999811	1.56088	Mann-Whitney U	0.0297747	0.872951	Mann-Whitney U	0.810837	1.04648	Mann-Whitney U	0.98552	1.23426	Mann-Whitney U	0.152713
ACCS	0.928653	Mann-Whitney U	0.807007	0.921097	Mann-Whitney U	0.00772291	0.887044	Mann-Whitney U	0.999811	0.597381	Mann-Whitney U	0.0351989	0.896147	Mann-Whitney U	0.622274	0.998411	Mann-Whitney U	0.977276	1.30002	Mann-Whitney U	0.0318525
ACCSL	0.912806	Mann-Whitney U	0.99238	1.17546	Mann-Whitney U	0.566278	1.43912	Mann-Whitney U	0.999811	1.96043	Mann-Whitney U	0.567	1.06873	Mann-Whitney U	0.978049	0.927967	Mann-Whitney U	0.975402	0.805253	Mann-Whitney U	0.590343
ACD	0.917028	Mann-Whitney U	0.768353	0.917196	Mann-Whitney U	0.109834	1.01125	Mann-Whitney U	0.999811	0.64499	Mann-Whitney U	0.578958	0.876872	Mann-Whitney U	0.998617	1.05532	Mann-Whitney U	0.985985	1.29231	Mann-Whitney U	0.14595
ACE	0.780197	Mann-Whitney U	0.3724	0.746898	Mann-Whitney U	8.19e-09	0.922392	Mann-Whitney U	0.999811	0.843817	Mann-Whitney U	0.676824	0.842953	Mann-Whitney U	0.395809	0.983344	Mann-Whitney U	0.985448	1.18453	Mann-Whitney U	0.338367
ACE2	0.941747	Mann-Whitney U	0.927391	1.10905	Mann-Whitney U	0.321728	1.07475	Mann-Whitney U	0.999811	2.25958	Mann-Whitney U	0.0125003	1.23313	Mann-Whitney U	0.846677	1.20463	Mann-Whitney U	0.573857	1.10407	Mann-Whitney U	0.635117
ACER1	0.869517	Mann-Whitney U	0.925048	0.746997	Mann-Whitney U	0.116376	0.867053	Mann-Whitney U	0.999811	0.839867	Mann-Whitney U	0.802559	0.931605	Mann-Whitney U	0.989543	0.965856	Mann-Whitney U	0.989485	0.78861	Mann-Whitney U	0.567541
ACER2	1.04089	Mann-Whitney U	0.894766	1.02837	Mann-Whitney U	0.88572	1.0451	Mann-Whitney U	0.999811	1.35933	Mann-Whitney U	0.572084	1.15964	Mann-Whitney U	0.718553	0.995459	Mann-Whitney U	0.972313	1.01256	Mann-Whitney U	0.930676
ACER3	0.527796	Mann-Whitney U	0.00545428	0.611818	Mann-Whitney U	1.04e-19	0.903696	Mann-Whitney U	0.999811	1.18459	Mann-Whitney U	0.547201	0.750902	Mann-Whitney U	0.00524219	1.09188	Mann-Whitney U	0.832456	1.06557	Mann-Whitney U	0.599293
ACHE	0.784692	Mann-Whitney U	0.286434	0.614985	Mann-Whitney U	5.58e-11	0.832935	Mann-Whitney U	0.999811	0.669954	Mann-Whitney U	0.446821	0.814962	Mann-Whitney U	0.355859	0.789844	Mann-Whitney U	0.764985	1.3085	Mann-Whitney U	0.865125
ACIN1	1.07815	Mann-Whitney U	0.987896	0.930407	Mann-Whitney U	0.0338573	0.980902	Mann-Whitney U	0.999811	1.20591	Mann-Whitney U	0.740291	0.977975	Mann-Whitney U	0.99118	1.00774	Mann-Whitney U	0.978684	1.5267	Mann-Whitney U	0.00812907
ACLY	1.00716	Mann-Whitney U	0.966694	0.956105	Mann-Whitney U	0.511434	1.05385	Mann-Whitney U	0.999811	0.749574	Mann-Whitney U	0.414319	1.08499	Mann-Whitney U	0.978487	1.06481	Mann-Whitney U	0.978198	1.08589	Mann-Whitney U	0.692036
ACMSD	1.03518	Mann-Whitney U	0.900518	1.1163	Mann-Whitney U	0.145	0.767823	Mann-Whitney U	0.999811	1.32308	Mann-Whitney U	0.471983	0.982443	Mann-Whitney U	0.999222	0.980079	Mann-Whitney U	0.987399	1.19211	Mann-Whitney U	0.366179
ACN9	1.24365	Mann-Whitney U	0.69911	1.05135	Mann-Whitney U	0.134166	1.0996	Mann-Whitney U	0.999811	0.851279	Mann-Whitney U	0.576989	1.10805	Mann-Whitney U	0.88399	0.931353	Mann-Whitney U	0.930498	1.12227	Mann-Whitney U	0.69982
ACO1	0.884952	Mann-Whitney U	0.582753	0.905091	Mann-Whitney U	0.00898207	1.02189	Mann-Whitney U	0.999811	0.946321	Mann-Whitney U	0.64657	0.935414	Mann-Whitney U	0.594906	1.07602	Mann-Whitney U	0.983691	1.10704	Mann-Whitney U	0.742143
ACO2	1.01699	Mann-Whitney U	0.921235	0.946329	Mann-Whitney U	0.594773	1.08366	Mann-Whitney U	0.999811	0.942584	Mann-Whitney U	0.83109	1.01025	Mann-Whitney U	0.920716	1.08821	Mann-Whitney U	0.956663	1.21718	Mann-Whitney U	0.142116
ACOT1	0.989878	Mann-Whitney U	0.903911	0.989698	Mann-Whitney U	0.699346	1.21145	Mann-Whitney U	0.999811	0.57418	Mann-Whitney U	0.280327	0.977375	Mann-Whitney U	0.952336	0.955158	Mann-Whitney U	0.989485	1.22225	Mann-Whitney U	0.148421
ACOT11	0.894883	Mann-Whitney U	0.767529	1.03583	Mann-Whitney U	0.796889	0.953285	Mann-Whitney U	0.999811	0.954611	Mann-Whitney U	0.889945	0.960068	Mann-Whitney U	0.995007	1.16945	Mann-Whitney U	0.654649	1.1194	Mann-Whitney U	0.423887
ACOT12	1.84245	Mann-Whitney U	0.470155	1.24821	Mann-Whitney U	0.16583	0.939887	Mann-Whitney U	0.999811	2.76563	Mann-Whitney U	0.0582257	1.25706	Mann-Whitney U	0.900151	1.1562	Mann-Whitney U	0.997062	1.44804	Mann-Whitney U	0.160979
ACOT13	1.06071	Mann-Whitney U	0.986778	0.883308	Mann-Whitney U	0.00977751	1.0175	Mann-Whitney U	0.999811	1.06143	Mann-Whitney U	0.921325	0.889515	Mann-Whitney U	0.598295	1.12629	Mann-Whitney U	0.860976	1.04403	Mann-Whitney U	0.916503
ACOT2	1.19776	Mann-Whitney U	0.61688	1.04874	Mann-Whitney U	0.198721	0.969384	Mann-Whitney U	0.999811	0.658963	Mann-Whitney U	0.467571	1.08789	Mann-Whitney U	0.940675	0.986558	Mann-Whitney U	0.995323	1.19115	Mann-Whitney U	0.188377
ACOT4	1.04679	Mann-Whitney U	0.874804	0.83802	Mann-Whitney U	0.0395294	1.1085	Mann-Whitney U	0.999811	0.900699	Mann-Whitney U	0.971249	0.818134	Mann-Whitney U	0.884699	0.868584	Mann-Whitney U	0.971404	1.40374	Mann-Whitney U	0.211111
ACOT6	0.794987	Mann-Whitney U	0.445266	0.988399	Mann-Whitney U	0.730428	1.15062	Mann-Whitney U	0.999811	1.05989	Mann-Whitney U	0.866861	1.05737	Mann-Whitney U	0.973737	0.875671	Mann-Whitney U	0.979602	1.99841	Mann-Whitney U	0.00692834
ACOT7	0.964797	Mann-Whitney U	0.812218	0.88838	Mann-Whitney U	0.0591832	1.03189	Mann-Whitney U	0.999811	1.32315	Mann-Whitney U	0.709483	0.925496	Mann-Whitney U	0.960909	0.88661	Mann-Whitney U	0.981838	1.10342	Mann-Whitney U	0.394792
ACOT8	0.99442	Mann-Whitney U	0.991178	0.903722	Mann-Whitney U	0.0864907	0.98461	Mann-Whitney U	0.999811	1.19924	Mann-Whitney U	0.841514	0.897741	Mann-Whitney U	0.916866	1.15681	Mann-Whitney U	0.826825	1.24169	Mann-Whitney U	0.236291
ACOT9	0.909592	Mann-Whitney U	0.686225	0.84652	Mann-Whitney U	0.000381943	1.01956	Mann-Whitney U	0.999811	0.726219	Mann-Whitney U	0.279229	0.872919	Mann-Whitney U	0.592443	0.892582	Mann-Whitney U	0.893913	1.16907	Mann-Whitney U	0.910551
ACOX1	0.940511	Mann-Whitney U	0.59741	0.930724	Mann-Whitney U	0.0380928	0.96503	Mann-Whitney U	0.999811	0.958304	Mann-Whitney U	0.638671	1.14179	Mann-Whitney U	0.991943	0.979247	Mann-Whitney U	0.960096	1.05727	Mann-Whitney U	0.853597
ACOX2	0.89508	Mann-Whitney U	0.631167	0.846685	Mann-Whitney U	0.0119548	0.787266	Mann-Whitney U	0.958861	0.80724	Mann-Whitney U	0.735528	0.933154	Mann-Whitney U	0.949824	0.939126	Mann-Whitney U	0.997896	0.929263	Mann-Whitney U	0.858223
ACOX3	1.126	Mann-Whitney U	0.966708	1.05209	Mann-Whitney U	0.11538	0.901774	Mann-Whitney U	0.999811	0.847968	Mann-Whitney U	0.358801	1.17386	Mann-Whitney U	0.580332	0.97703	Mann-Whitney U	0.990574	1.16384	Mann-Whitney U	0.506228
ACOXL	0.493095	Mann-Whitney U	0.277231	0.734852	Mann-Whitney U	0.00318288	1.04257	Mann-Whitney U	0.999811	1.10413	Mann-Whitney U	0.954141	0.777393	Mann-Whitney U	0.959105	0.929617	Mann-Whitney U	0.903426	1.09328	Mann-Whitney U	0.581953
ACP1	0.927788	Mann-Whitney U	0.886015	1.0398	Mann-Whitney U	0.931882	1.01383	Mann-Whitney U	0.999811	0.993572	Mann-Whitney U	0.751339	0.958627	Mann-Whitney U	0.934921	1.07638	Mann-Whitney U	0.983691	1.13557	Mann-Whitney U	0.424225
ACP2	0.974037	Mann-Whitney U	0.795384	0.877033	Mann-Whitney U	0.00243189	0.995701	Mann-Whitney U	0.999811	0.811115	Mann-Whitney U	0.647579	0.977887	Mann-Whitney U	0.997917	0.995875	Mann-Whitney U	0.987399	0.979166	Mann-Whitney U	0.771618
ACP5	1.03484	Mann-Whitney U	0.975218	1.35424	Mann-Whitney U	0.000470471	1.10518	Mann-Whitney U	0.999811	0.802562	Mann-Whitney U	0.643827	0.976006	Mann-Whitney U	0.998617	1.15667	Mann-Whitney U	0.606361	1.10854	Mann-Whitney U	0.773675
ACP6	0.948495	Mann-Whitney U	0.99238	0.983158	Mann-Whitney U	0.763757	1.06685	Mann-Whitney U	0.999811	0.751576	Mann-Whitney U	0.292545	0.957636	Mann-Whitney U	0.962795	1.0687	Mann-Whitney U	0.989831	1.23145	Mann-Whitney U	0.101757
ACPL2	0.965661	Mann-Whitney U	0.981012	1.09063	Mann-Whitney U	0.0882405	0.9266	Mann-Whitney U	0.999811	1.01836	Mann-Whitney U	0.842376	1.02968	Mann-Whitney U	0.985402	0.992856	Mann-Whitney U	0.981838	1.09738	Mann-Whitney U	0.450738
ACPP	0.789054	Mann-Whitney U	0.426468	0.876318	Mann-Whitney U	0.223229	1.08747	Mann-Whitney U	0.999811	0.292189	Mann-Whitney U	0.0142226	1.16475	Mann-Whitney U	0.812114	0.696199	Mann-Whitney U	0.548792	0.828413	Mann-Whitney U	0.662569
ACPT	1.40699	Mann-Whitney U	0.302676	1.45552	Mann-Whitney U	5.17e-10	1.07179	Mann-Whitney U	0.999811	1.07182	Mann-Whitney U	0.763852	1.33219	Mann-Whitney U	0.187566	1.39512	Mann-Whitney U	0.725517	1.2207	Mann-Whitney U	0.0668768
ACR	0.745884	Mann-Whitney U	0.695908	0.971307	Mann-Whitney U	0.851327	0.749766	Mann-Whitney U	0.999811	1.77459	Mann-Whitney U	0.258471	0.781482	Mann-Whitney U	0.595282	0.920239	Mann-Whitney U	0.985985	1.35722	Mann-Whitney U	0.374083
ACRBP	0.994021	Mann-Whitney U	0.539851	1.03145	Mann-Whitney U	0.698148	0.949077	Mann-Whitney U	0.999811	0.885303	Mann-Whitney U	0.752452	0.946181	Mann-Whitney U	0.950582	1.13747	Mann-Whitney U	0.951088	1.07879	Mann-Whitney U	0.550585
ACRC	0.992801	Mann-Whitney U	0.982796	0.977114	Mann-Whitney U	0.730926	0.981251	Mann-Whitney U	0.999811	0.811186	Mann-Whitney U	0.80494	0.97706	Mann-Whitney U	0.975141	0.8595	Mann-Whitney U	0.978639	1.41936	Mann-Whitney U	0.039242
ACRV1	0.76001	Mann-Whitney U	0.703334	0.740609	Mann-Whitney U	0.000193765	1.12612	Mann-Whitney U	0.999811	0.902184	Mann-Whitney U	0.888754	0.926719	Mann-Whitney U	0.884313	1.2414	Mann-Whitney U	0.769982	1.50269	Mann-Whitney U	0.0262745
ACSBG1	0.833199	Mann-Whitney U	0.717658	0.923669	Mann-Whitney U	0.519508	0.851854	Mann-Whitney U	0.999811	1.09109	Mann-Whitney U	0.978125	0.907328	Mann-Whitney U	0.885743	1.19406	Mann-Whitney U	0.922932	1.27468	Mann-Whitney U	0.625642
ACSBG2	1.32861	Mann-Whitney U	0.56969	1.19044	Mann-Whitney U	0.0344771	1.11213	Mann-Whitney U	0.999811	1.34393	Mann-Whitney U	0.467354	1.01789	Mann-Whitney U	0.997651	1.07185	Mann-Whitney U	0.930498	1.53578	Mann-Whitney U	0.1112
ACSF2	0.760446	Mann-Whitney U	0.422256	0.925535	Mann-Whitney U	0.288934	1.0671	Mann-Whitney U	0.999811	0.982232	Mann-Whitney U	0.833872	0.962069	Mann-Whitney U	0.985402	1.03407	Mann-Whitney U	0.978565	1.25641	Mann-Whitney U	0.201742
ACSF3	0.96649	Mann-Whitney U	0.983243	0.953832	Mann-Whitney U	0.599614	1.03074	Mann-Whitney U	0.999811	1.13971	Mann-Whitney U	0.955151	1.00099	Mann-Whitney U	0.997711	0.974646	Mann-Whitney U	0.972313	1.33047	Mann-Whitney U	0.0163506
ACSL1	0.965974	Mann-Whitney U	0.981354	0.903934	Mann-Whitney U	0.0915072	1.07292	Mann-Whitney U	0.999811	0.560467	Mann-Whitney U	0.195455	0.916077	Mann-Whitney U	0.9642	0.947577	Mann-Whitney U	0.967971	1.32578	Mann-Whitney U	0.0902403
ACSL3	0.998653	Mann-Whitney U	0.968384	1.11055	Mann-Whitney U	0.268929	1.22278	Mann-Whitney U	0.999811	0.876931	Mann-Whitney U	0.516555	1.0331	Mann-Whitney U	0.994179	0.769025	Mann-Whitney U	0.397988	0.950729	Mann-Whitney U	0.755985
ACSL4	0.625711	Mann-Whitney U	0.159329	0.823947	Mann-Whitney U	0.000206957	0.859205	Mann-Whitney U	0.999811	1.08589	Mann-Whitney U	0.866839	0.980612	Mann-Whitney U	0.998617	1.08547	Mann-Whitney U	0.997062	0.946462	Mann-Whitney U	0.473535
ACSL5	1.26851	Mann-Whitney U	0.752553	1.1322	Mann-Whitney U	0.196294	0.946159	Mann-Whitney U	0.999811	0.586067	Mann-Whitney U	0.122091	0.934552	Mann-Whitney U	0.988118	0.95279	Mann-Whitney U	0.971404	1.02618	Mann-Whitney U	0.574395
ACSL6	0.807146	Mann-Whitney U	0.501639	0.873505	Mann-Whitney U	0.0107406	1.06361	Mann-Whitney U	0.999811	1.2661	Mann-Whitney U	0.580547	1.07887	Mann-Whitney U	0.999222	0.711575	Mann-Whitney U	0.353385	0.985336	Mann-Whitney U	0.923431
ACSM1	1.51386	Mann-Whitney U	0.774481	1.91945	Mann-Whitney U	0.00823949	1.25214	Mann-Whitney U	0.999811	0.334879	Mann-Whitney U	0.519748	2.28833	Mann-Whitney U	0.29439	0.976905	Mann-Whitney U	0.985571	0.529635	Mann-Whitney U	0.598761
ACSM2A	1.16242	Mann-Whitney U	0.982323	1.00677	Mann-Whitney U	0.828618	0.802017	Mann-Whitney U	0.999811	1.35633	Mann-Whitney U	0.48547	0.81817	Mann-Whitney U	0.928275	1.12047	Mann-Whitney U	0.990641	1.09249	Mann-Whitney U	0.470009
ACSM2B	0.854108	Mann-Whitney U	0.891151	0.929852	Mann-Whitney U	0.857734	0.788155	Mann-Whitney U	0.999811	1.56512	Mann-Whitney U	0.776106	0.838346	Mann-Whitney U	0.918556	1.11828	Mann-Whitney U	0.925227	1.39181	Mann-Whitney U	0.222107
ACSM3	1.22785	Mann-Whitney U	0.900518	1.02938	Mann-Whitney U	0.339835	1.41766	Mann-Whitney U	0.958861	0.225549	Mann-Whitney U	4.27e-05	0.752255	Mann-Whitney U	0.719509	0.636678	Mann-Whitney U	0.595129	1.07455	Mann-Whitney U	0.442028
ACSM4	0.784948	Mann-Whitney U	0.59686	0.874602	Mann-Whitney U	0.239516	1.00361	Mann-Whitney U	0.999811	2.24937	Mann-Whitney U	0.464905	0.736532	Mann-Whitney U	0.950711	1.07832	Mann-Whitney U	0.978565	1.35169	Mann-Whitney U	0.468838
ACSM5	1.02342	Mann-Whitney U	0.921573	0.904083	Mann-Whitney U	0.639931	1.16537	Mann-Whitney U	0.999811	1.3261	Mann-Whitney U	0.911215	0.933012	Mann-Whitney U	0.932054	1.18213	Mann-Whitney U	0.972313	1.26219	Mann-Whitney U	0.528678
ACSS1	0.967449	Mann-Whitney U	0.965394	1.02835	Mann-Whitney U	0.489041	0.833004	Mann-Whitney U	0.999811	0.592355	Mann-Whitney U	0.0316345	0.989034	Mann-Whitney U	0.989543	0.788125	Mann-Whitney U	0.742064	1.05033	Mann-Whitney U	0.657437
ACSS2	1.04197	Mann-Whitney U	0.686836	1.01609	Mann-Whitney U	0.855267	0.987245	Mann-Whitney U	0.999811	0.829843	Mann-Whitney U	0.843608	1.01581	Mann-Whitney U	0.949009	0.982627	Mann-Whitney U	0.993443	1.20322	Mann-Whitney U	0.209796
ACSS3	0.662892	Mann-Whitney U	0.480202	0.89672	Mann-Whitney U	0.138769	0.675078	Mann-Whitney U	0.958861	0.762654	Mann-Whitney U	0.560475	1.10535	Mann-Whitney U	0.993473	0.838898	Mann-Whitney U	0.975899	0.893655	Mann-Whitney U	0.425164
ACTA1	1.08579	Mann-Whitney U	0.866019	1.09228	Mann-Whitney U	0.144254	0.975107	Mann-Whitney U	0.999811	1.05927	Mann-Whitney U	0.992306	1.10166	Mann-Whitney U	0.963972	1.25745	Mann-Whitney U	0.891975	1.38448	Mann-Whitney U	0.574723
ACTA2	0.782197	Mann-Whitney U	0.422576	0.795246	Mann-Whitney U	0.0467505	0.850181	Mann-Whitney U	0.999811	0.749911	Mann-Whitney U	0.652686	1.14805	Mann-Whitney U	0.987854	0.892034	Mann-Whitney U	0.999711	0.719551	Mann-Whitney U	0.211856
ACTB	0.99277	Mann-Whitney U	0.96862	0.924832	Mann-Whitney U	0.0317567	0.963723	Mann-Whitney U	0.999811	0.821719	Mann-Whitney U	0.901527	1.05964	Mann-Whitney U	0.963972	1.06615	Mann-Whitney U	0.711374	0.994388	Mann-Whitney U	0.888917
ACTBL2	0.97376	Mann-Whitney U	0.982323	1.16056	Mann-Whitney U	0.807773	1.40698	Mann-Whitney U	0.999811	0.796765	Mann-Whitney U	0.823817	0.784353	Mann-Whitney U	0.952922	0.958021	Mann-Whitney U	0.987399	1.47352	Mann-Whitney U	0.766058
ACTC1	0.758775	Mann-Whitney U	0.408132	0.988902	Mann-Whitney U	0.993114	0.993449	Mann-Whitney U	0.999811	0.652628	Mann-Whitney U	0.724206	1.32337	Mann-Whitney U	0.654424	0.936117	Mann-Whitney U	0.978639	0.688604	Mann-Whitney U	0.103285
ACTG1	0.990522	Mann-Whitney U	0.98857	0.96938	Mann-Whitney U	0.241555	0.982868	Mann-Whitney U	0.999811	1.07749	Mann-Whitney U	0.671231	1.08919	Mann-Whitney U	0.846949	0.989707	Mann-Whitney U	0.943059	1.13499	Mann-Whitney U	0.667333
ACTG1P10	1.008	Mann-Whitney U	0.855841	0.88837	Mann-Whitney U	0.011234	1.05953	Mann-Whitney U	0.999811	1.65927	Mann-Whitney U	0.241323	0.868909	Mann-Whitney U	0.338746	1.00138	Mann-Whitney U	0.997062	1.34491	Mann-Whitney U	0.00674746
ACTG2	0.664686	Mann-Whitney U	0.708743	0.950572	Mann-Whitney U	0.795222	0.529383	Mann-Whitney U	0.999811	0.3681	Mann-Whitney U	0.42979	1.27925	Mann-Whitney U	0.853152	0.83262	Mann-Whitney U	0.978639	0.532098	Mann-Whitney U	0.111149
ACTL10	0.913504	Mann-Whitney U	0.930342	1.00402	Mann-Whitney U	0.997374	0.839321	Mann-Whitney U	0.999811	1.05643	Mann-Whitney U	0.958845	1.00724	Mann-Whitney U	0.978714	0.975914	Mann-Whitney U	0.979602	1.23536	Mann-Whitney U	0.138903
ACTL6A	1.00797	Mann-Whitney U	0.998495	1.12007	Mann-Whitney U	0.0591635	1.01592	Mann-Whitney U	0.999811	1.19428	Mann-Whitney U	0.431011	1.0214	Mann-Whitney U	0.997917	1.14966	Mann-Whitney U	0.971988	1.15691	Mann-Whitney U	0.56789
ACTL6B	1.08605	Mann-Whitney U	0.951721	0.702353	Mann-Whitney U	0.0123442	1.22326	Mann-Whitney U	0.999811	1.93974	Mann-Whitney U	0.498449	0.670432	Mann-Whitney U	0.950582	1.43992	Mann-Whitney U	0.945358	1.28661	Mann-Whitney U	0.751541
ACTL7A	1.01375	Mann-Whitney U	0.974565	0.953289	Mann-Whitney U	0.964967	0.837054	Mann-Whitney U	0.999811	1.05108	Mann-Whitney U	0.897021	0.932061	Mann-Whitney U	0.906099	1.10228	Mann-Whitney U	0.915518	1.51944	Mann-Whitney U	0.0911403
ACTL7B	1.12519	Mann-Whitney U	0.939824	0.984417	Mann-Whitney U	0.924683	1.1182	Mann-Whitney U	0.999811	1.31794	Mann-Whitney U	0.63945	0.861298	Mann-Whitney U	0.9642	1.30748	Mann-Whitney U	0.970478	1.13144	Mann-Whitney U	0.746986
ACTL8	1.32488	Mann-Whitney U	0.844296	0.916756	Mann-Whitney U	0.662841	1.73075	Mann-Whitney U	0.958861	0.935696	Mann-Whitney U	0.85387	0.851187	Mann-Whitney U	0.987854	1.14291	Mann-Whitney U	0.977032	1.00187	Mann-Whitney U	0.880985
ACTL9	1.27393	Mann-Whitney U	0.767421	0.758655	Mann-Whitney U	0.306131	1.17692	Mann-Whitney U	0.999811	0.656787	Mann-Whitney U	0.957171	0.819411	Mann-Whitney U	0.998241	1.43428	Mann-Whitney U	0.928099	0.994277	Mann-Whitney U	0.993137
ACTN1	0.915737	Mann-Whitney U	0.703334	0.852345	Mann-Whitney U	0.00088565	0.869094	Mann-Whitney U	0.999811	0.632786	Mann-Whitney U	0.216618	0.902653	Mann-Whitney U	0.96716	0.985355	Mann-Whitney U	0.971404	1.11946	Mann-Whitney U	0.598266
ACTN2	0.859633	Mann-Whitney U	0.541096	1.09241	Mann-Whitney U	0.362016	1.08094	Mann-Whitney U	0.999811	0.535777	Mann-Whitney U	0.0901482	1.16225	Mann-Whitney U	0.962153	1.04753	Mann-Whitney U	0.970491	1.21317	Mann-Whitney U	0.732465
ACTN3	1.07467	Mann-Whitney U	0.995302	1.07049	Mann-Whitney U	0.470876	1.17824	Mann-Whitney U	0.999811	1.62718	Mann-Whitney U	0.209891	1.32519	Mann-Whitney U	0.87026	1.12289	Mann-Whitney U	0.940666	1.25718	Mann-Whitney U	0.663139
ACTN4	0.970979	Mann-Whitney U	0.713373	0.862877	Mann-Whitney U	0.0027412	0.961004	Mann-Whitney U	0.999811	1.06325	Mann-Whitney U	0.613225	0.999602	Mann-Whitney U	0.9642	1.09364	Mann-Whitney U	0.888369	1.15797	Mann-Whitney U	0.334225
ACTR10	0.784739	Mann-Whitney U	0.268911	0.931904	Mann-Whitney U	0.337795	0.912281	Mann-Whitney U	0.999811	0.809171	Mann-Whitney U	0.991074	0.986329	Mann-Whitney U	0.994252	1.0756	Mann-Whitney U	0.978639	0.99631	Mann-Whitney U	0.975856
ACTR1A	1.02833	Mann-Whitney U	0.729933	0.923279	Mann-Whitney U	0.0524921	0.956125	Mann-Whitney U	0.999811	0.934909	Mann-Whitney U	0.974645	0.987433	Mann-Whitney U	0.987854	1.01878	Mann-Whitney U	0.977032	1.05884	Mann-Whitney U	0.944192
ACTR1B	1.03013	Mann-Whitney U	0.989563	0.927011	Mann-Whitney U	0.132034	1.08437	Mann-Whitney U	0.999811	0.786056	Mann-Whitney U	0.710924	0.952962	Mann-Whitney U	0.950582	1.12261	Mann-Whitney U	0.977031	1.09276	Mann-Whitney U	0.208772
ACTR2	0.882086	Mann-Whitney U	0.494883	0.980284	Mann-Whitney U	0.35867	1.04437	Mann-Whitney U	0.999811	1.01113	Mann-Whitney U	0.836379	1.03534	Mann-Whitney U	0.994252	1.07384	Mann-Whitney U	0.967971	1.01489	Mann-Whitney U	0.496319
ACTR3	1.02152	Mann-Whitney U	0.997921	1.06361	Mann-Whitney U	0.0642027	1.01425	Mann-Whitney U	0.999811	1.06319	Mann-Whitney U	0.80494	1.13238	Mann-Whitney U	0.914737	1.03005	Mann-Whitney U	0.965884	1.0972	Mann-Whitney U	0.892165
ACTR3B	1.08432	Mann-Whitney U	0.882434	1.03358	Mann-Whitney U	0.181623	1.00861	Mann-Whitney U	0.999811	0.74805	Mann-Whitney U	0.8063	1.15315	Mann-Whitney U	0.755555	1.00733	Mann-Whitney U	0.993419	1.19306	Mann-Whitney U	0.176706
ACTR3C	1.21499	Mann-Whitney U	0.686864	1.08937	Mann-Whitney U	0.0329214	1.07887	Mann-Whitney U	0.999811	0.776803	Mann-Whitney U	0.304721	1.03114	Mann-Whitney U	0.962795	0.904458	Mann-Whitney U	0.963599	1.37492	Mann-Whitney U	0.0901053
ACTR5	1.00318	Mann-Whitney U	0.834118	0.9226	Mann-Whitney U	0.409614	0.997984	Mann-Whitney U	0.999811	1.27094	Mann-Whitney U	0.394687	0.987165	Mann-Whitney U	0.859889	1.0232	Mann-Whitney U	0.978565	1.36177	Mann-Whitney U	0.0167701
ACTR6	0.894344	Mann-Whitney U	0.373508	1.04765	Mann-Whitney U	0.249733	0.981799	Mann-Whitney U	0.999811	1.15708	Mann-Whitney U	0.728573	1.11001	Mann-Whitney U	0.975141	1.19234	Mann-Whitney U	0.755036	1.05061	Mann-Whitney U	0.827562
ACTR8	0.97285	Mann-Whitney U	0.702747	0.938329	Mann-Whitney U	0.519706	0.957996	Mann-Whitney U	0.999811	1.28233	Mann-Whitney U	0.287007	0.980821	Mann-Whitney U	0.988352	0.994529	Mann-Whitney U	0.983691	1.23409	Mann-Whitney U	0.134774
ACTRT1	1.77014	Mann-Whitney U	0.569578	0.925572	Mann-Whitney U	0.662144	1.27831	Mann-Whitney U	0.999811	2.0253	Mann-Whitney U	0.709192	1.21487	Mann-Whitney U	0.998617	0.943025	Mann-Whitney U	0.978198	0.940458	Mann-Whitney U	0.665345
ACTRT2	0.892715	Mann-Whitney U	0.888149	0.907592	Mann-Whitney U	0.444091	1.42098	Mann-Whitney U	0.999811	1.15633	Mann-Whitney U	0.890239	0.972908	Mann-Whitney U	0.979237	1.41793	Mann-Whitney U	0.997395	1.46952	Mann-Whitney U	0.600784
ACVR1	0.870972	Mann-Whitney U	0.589597	0.789569	Mann-Whitney U	1.19e-07	0.941601	Mann-Whitney U	0.999811	0.958559	Mann-Whitney U	0.928887	0.967563	Mann-Whitney U	0.856064	1.0059	Mann-Whitney U	0.953405	1.07828	Mann-Whitney U	0.856008
ACVR1B	0.911922	Mann-Whitney U	0.56576	0.795199	Mann-Whitney U	4.13e-06	0.910938	Mann-Whitney U	0.999811	0.967408	Mann-Whitney U	0.904228	0.991171	Mann-Whitney U	0.906294	0.951324	Mann-Whitney U	0.978639	1.17926	Mann-Whitney U	0.41733
ACVR1C	1.16822	Mann-Whitney U	0.8469	1.25916	Mann-Whitney U	0.0018652	1.01742	Mann-Whitney U	0.999811	1.33368	Mann-Whitney U	0.509775	1.38008	Mann-Whitney U	0.903586	1.0699	Mann-Whitney U	0.980963	1.48087	Mann-Whitney U	0.994072
ACVR2A	0.750529	Mann-Whitney U	0.504699	0.999004	Mann-Whitney U	0.982852	0.974618	Mann-Whitney U	0.999811	1.10478	Mann-Whitney U	0.563318	1.10327	Mann-Whitney U	0.900151	1.00861	Mann-Whitney U	0.978198	1.04154	Mann-Whitney U	0.7815
ACVR2B	1.1621	Mann-Whitney U	0.884555	1.11461	Mann-Whitney U	0.00246593	1.01515	Mann-Whitney U	0.999811	1.23655	Mann-Whitney U	0.380359	1.09306	Mann-Whitney U	0.956048	1.02602	Mann-Whitney U	0.949493	1.32057	Mann-Whitney U	0.0469737
ACVRL1	0.78568	Mann-Whitney U	0.341155	0.841099	Mann-Whitney U	2.52e-05	0.998484	Mann-Whitney U	0.999811	0.806344	Mann-Whitney U	0.679324	0.949686	Mann-Whitney U	0.67778	1.10224	Mann-Whitney U	0.845518	0.865451	Mann-Whitney U	0.635396
ACY1	1.44313	Mann-Whitney U	0.178773	1.28793	Mann-Whitney U	8.61e-10	1.13149	Mann-Whitney U	0.999811	0.565029	Mann-Whitney U	0.0223436	1.05858	Mann-Whitney U	0.919224	1.05041	Mann-Whitney U	0.972313	1.36301	Mann-Whitney U	0.0604875
ACY3	1.15799	Mann-Whitney U	0.907654	1.07745	Mann-Whitney U	0.217921	1.10268	Mann-Whitney U	0.999811	0.970644	Mann-Whitney U	0.941459	0.991915	Mann-Whitney U	0.978611	1.49866	Mann-Whitney U	0.155165	1.60084	Mann-Whitney U	0.23029
ACYP1	0.937143	Mann-Whitney U	0.951949	0.927811	Mann-Whitney U	0.329363	0.911311	Mann-Whitney U	0.999811	1.70167	Mann-Whitney U	0.15709	1.04764	Mann-Whitney U	0.985402	1.0727	Mann-Whitney U	0.91548	1.18949	Mann-Whitney U	0.305551
ACYP2	0.791955	Mann-Whitney U	0.101409	0.814995	Mann-Whitney U	4.04e-07	1.01759	Mann-Whitney U	0.999811	0.804775	Mann-Whitney U	0.389686	1.01798	Mann-Whitney U	0.975569	0.864639	Mann-Whitney U	0.751713	0.966407	Mann-Whitney U	0.446188
ADA	0.733457	Mann-Whitney U	0.246968	0.837863	Mann-Whitney U	0.0012793	0.992465	Mann-Whitney U	0.999811	1.28576	Mann-Whitney U	0.6493	0.898464	Mann-Whitney U	0.936809	1.14521	Mann-Whitney U	0.962883	1.09058	Mann-Whitney U	0.305761
ADAD1	1.17796	Mann-Whitney U	0.88095	1.05257	Mann-Whitney U	0.723964	1.35331	Mann-Whitney U	0.999811	1.30493	Mann-Whitney U	0.968945	0.791828	Mann-Whitney U	0.95656	1.019	Mann-Whitney U	0.990574	1.14236	Mann-Whitney U	0.887582
ADAD2	0.995347	Mann-Whitney U	0.995529	0.874442	Mann-Whitney U	0.662095	0.922733	Mann-Whitney U	0.999811	0.720819	Mann-Whitney U	0.698889	1.18626	Mann-Whitney U	0.963972	1.33872	Mann-Whitney U	0.830725	1.0225	Mann-Whitney U	0.938184
ADAL	0.824015	Mann-Whitney U	0.236672	0.942388	Mann-Whitney U	0.42743	0.86892	Mann-Whitney U	0.999811	0.99703	Mann-Whitney U	0.972979	0.994601	Mann-Whitney U	0.97115	1.08411	Mann-Whitney U	0.977031	1.11103	Mann-Whitney U	0.322118
ADAM10	0.90948	Mann-Whitney U	0.38311	0.917227	Mann-Whitney U	0.013933	0.989841	Mann-Whitney U	0.999811	1.13236	Mann-Whitney U	0.996431	0.901485	Mann-Whitney U	0.949009	0.971608	Mann-Whitney U	0.888369	0.997182	Mann-Whitney U	0.991773
ADAM11	0.927171	Mann-Whitney U	0.799987	0.952312	Mann-Whitney U	0.803553	1.04163	Mann-Whitney U	0.999811	1.13928	Mann-Whitney U	0.925584	0.799452	Mann-Whitney U	0.416451	0.991454	Mann-Whitney U	0.98552	1.29827	Mann-Whitney U	0.268591
ADAM12	0.957507	Mann-Whitney U	0.997405	0.935493	Mann-Whitney U	0.266615	1.07282	Mann-Whitney U	0.983261	2.77424	Mann-Whitney U	0.144321	0.966975	Mann-Whitney U	0.985402	1.44197	Mann-Whitney U	0.546418	1.06299	Mann-Whitney U	0.761839
ADAM15	1.23544	Mann-Whitney U	0.669721	1.05882	Mann-Whitney U	0.425796	1.05257	Mann-Whitney U	0.999811	0.84171	Mann-Whitney U	0.698158	1.01408	Mann-Whitney U	0.98015	1.14155	Mann-Whitney U	0.676249	1.45287	Mann-Whitney U	0.00329575
ADAM17	0.813224	Mann-Whitney U	0.479296	0.912199	Mann-Whitney U	0.235326	1.05591	Mann-Whitney U	0.999811	1.07335	Mann-Whitney U	0.757766	1.01146	Mann-Whitney U	0.991775	1.07156	Mann-Whitney U	0.940177	1.31964	Mann-Whitney U	0.181017
ADAM18	1.89986	Mann-Whitney U	0.70129	0.864595	Mann-Whitney U	0.400829	1.00855	Mann-Whitney U	0.999811	2.88108	Mann-Whitney U	0.25278	1.06896	Mann-Whitney U	0.998941	1.346	Mann-Whitney U	0.993401	1.89036	Mann-Whitney U	0.317506
ADAM19	0.651793	Mann-Whitney U	0.32299	0.770101	Mann-Whitney U	1.92e-05	0.88988	Mann-Whitney U	0.999811	0.904478	Mann-Whitney U	0.952698	0.843904	Mann-Whitney U	0.9642	1.03526	Mann-Whitney U	0.928099	1.0764	Mann-Whitney U	0.862701
ADAM2	0.878894	Mann-Whitney U	0.99255	0.500497	Mann-Whitney U	0.000378423	0.911408	Mann-Whitney U	0.999811	0.53252	Mann-Whitney U	0.554305	0.526205	Mann-Whitney U	0.499759	0.7001	Mann-Whitney U	0.916477	0.730143	Mann-Whitney U	0.508637
ADAM20	0.945635	Mann-Whitney U	0.733755	1.01353	Mann-Whitney U	0.352984	0.915673	Mann-Whitney U	0.999811	1.18393	Mann-Whitney U	0.509809	1.06535	Mann-Whitney U	0.99118	1.08274	Mann-Whitney U	0.894325	1.10258	Mann-Whitney U	0.555977
ADAM21	0.706198	Mann-Whitney U	0.465323	1.00701	Mann-Whitney U	0.995207	0.835843	Mann-Whitney U	0.999811	1.2191	Mann-Whitney U	0.553295	0.898	Mann-Whitney U	0.751845	1.08358	Mann-Whitney U	0.913371	1.13485	Mann-Whitney U	0.696805
ADAM21P1	0.781019	Mann-Whitney U	0.62929	1.01307	Mann-Whitney U	0.37849	0.858777	Mann-Whitney U	0.999811	1.17333	Mann-Whitney U	0.590766	1.1132	Mann-Whitney U	0.998617	1.09337	Mann-Whitney U	0.985985	1.05501	Mann-Whitney U	0.872708
ADAM22	0.68185	Mann-Whitney U	0.476476	1.00567	Mann-Whitney U	0.938681	0.777068	Mann-Whitney U	0.999811	1.27245	Mann-Whitney U	0.681597	1.11201	Mann-Whitney U	0.994855	0.938886	Mann-Whitney U	0.965563	0.767508	Mann-Whitney U	0.499076
ADAM23	0.641252	Mann-Whitney U	0.132325	0.716589	Mann-Whitney U	9.69e-06	0.830633	Mann-Whitney U	0.999811	1.23557	Mann-Whitney U	0.511103	0.91895	Mann-Whitney U	0.837301	0.946136	Mann-Whitney U	0.963308	0.677391	Mann-Whitney U	0.317506
ADAM28	0.833867	Mann-Whitney U	0.831036	1.04954	Mann-Whitney U	0.313623	0.921656	Mann-Whitney U	0.999811	0.790527	Mann-Whitney U	0.963611	1.02918	Mann-Whitney U	0.972369	1.1174	Mann-Whitney U	0.913371	1.0138	Mann-Whitney U	0.984378
ADAM29	0.98928	Mann-Whitney U	0.948128	0.973292	Mann-Whitney U	0.876472	1.31122	Mann-Whitney U	0.999811	0.737582	Mann-Whitney U	0.959055	0.827002	Mann-Whitney U	0.9642	1.03638	Mann-Whitney U	0.980848	1.392	Mann-Whitney U	0.842926
ADAM30	1.37622	Mann-Whitney U	0.797084	0.935737	Mann-Whitney U	0.915621	0.930517	Mann-Whitney U	0.999811	1.16663	Mann-Whitney U	0.996431	0.899197	Mann-Whitney U	0.987854	1.00208	Mann-Whitney U	0.97918	1.01806	Mann-Whitney U	0.909215
ADAM32	0.940665	Mann-Whitney U	0.712947	1.0674	Mann-Whitney U	0.4159	1.0353	Mann-Whitney U	0.999811	0.919274	Mann-Whitney U	0.852607	1.03685	Mann-Whitney U	0.985402	0.9979	Mann-Whitney U	0.999711	1.07946	Mann-Whitney U	0.760399
ADAM33	0.86513	Mann-Whitney U	0.566419	0.91161	Mann-Whitney U	0.539906	0.709329	Mann-Whitney U	0.958861	0.505102	Mann-Whitney U	0.334298	1.04243	Mann-Whitney U	0.957558	0.797919	Mann-Whitney U	0.971404	0.93862	Mann-Whitney U	0.964707
ADAM7	1.13704	Mann-Whitney U	0.966708	1.08844	Mann-Whitney U	0.615898	0.817536	Mann-Whitney U	0.999811	0.932011	Mann-Whitney U	0.687396	1.13118	Mann-Whitney U	0.997649	1.26712	Mann-Whitney U	0.833478	0.582312	Mann-Whitney U	0.369888
ADAM8	0.915314	Mann-Whitney U	0.920025	1.11693	Mann-Whitney U	0.385763	0.977966	Mann-Whitney U	0.999811	0.759803	Mann-Whitney U	0.464905	1.07696	Mann-Whitney U	0.997711	1.22615	Mann-Whitney U	0.756969	1.22912	Mann-Whitney U	0.0751898
ADAM9	0.801693	Mann-Whitney U	0.248068	0.862693	Mann-Whitney U	0.0056263	1.09184	Mann-Whitney U	0.999811	0.788874	Mann-Whitney U	0.438089	0.946269	Mann-Whitney U	0.998941	1.02792	Mann-Whitney U	0.987399	1.23438	Mann-Whitney U	0.564142
ADAMDEC1	0.573789	Mann-Whitney U	0.171332	0.846511	Mann-Whitney U	0.121792	1.25658	Mann-Whitney U	0.999811	1.39889	Mann-Whitney U	0.833873	1.13631	Mann-Whitney U	0.98058	1.16105	Mann-Whitney U	0.826598	0.886537	Mann-Whitney U	0.773462
ADAMTS1	1.1373	Mann-Whitney U	0.901128	1.48384	Mann-Whitney U	5.31e-06	0.948835	Mann-Whitney U	0.999811	0.762407	Mann-Whitney U	0.696408	1.60278	Mann-Whitney U	0.202071	1.31246	Mann-Whitney U	0.767394	0.599538	Mann-Whitney U	0.072568
ADAMTS10	0.899936	Mann-Whitney U	0.830327	0.792572	Mann-Whitney U	1.43e-05	0.808905	Mann-Whitney U	0.980807	0.909463	Mann-Whitney U	0.632544	1.02093	Mann-Whitney U	0.846949	1.04395	Mann-Whitney U	0.993419	1.22167	Mann-Whitney U	0.678663
ADAMTS12	0.774475	Mann-Whitney U	0.361653	0.838126	Mann-Whitney U	0.0054745	0.867369	Mann-Whitney U	0.999811	1.3074	Mann-Whitney U	0.621075	0.937387	Mann-Whitney U	0.848377	1.02969	Mann-Whitney U	0.954458	1.19817	Mann-Whitney U	0.511815
ADAMTS13	1.11592	Mann-Whitney U	0.748693	1.26869	Mann-Whitney U	3.12e-08	1.1242	Mann-Whitney U	0.999811	1.13616	Mann-Whitney U	0.810298	1.06262	Mann-Whitney U	0.941248	1.07061	Mann-Whitney U	0.918761	1.65871	Mann-Whitney U	0.014782
ADAMTS14	0.894258	Mann-Whitney U	0.758345	0.726296	Mann-Whitney U	5.22e-05	0.970061	Mann-Whitney U	0.999811	1.98622	Mann-Whitney U	0.256518	0.991968	Mann-Whitney U	0.9642	1.37656	Mann-Whitney U	0.499299	1.41009	Mann-Whitney U	0.776234
ADAMTS15	0.847729	Mann-Whitney U	0.619523	0.794419	Mann-Whitney U	0.00663195	0.926185	Mann-Whitney U	0.999811	1.13187	Mann-Whitney U	0.780976	1.07561	Mann-Whitney U	0.999168	0.96251	Mann-Whitney U	0.978639	1.14629	Mann-Whitney U	0.982976
ADAMTS16	1.24064	Mann-Whitney U	0.924017	1.09839	Mann-Whitney U	0.22907	1.00915	Mann-Whitney U	0.999811	1.14007	Mann-Whitney U	0.843608	1.3728	Mann-Whitney U	0.688222	1.14509	Mann-Whitney U	0.842866	0.933193	Mann-Whitney U	0.889052
ADAMTS17	0.916315	Mann-Whitney U	0.977565	1.12311	Mann-Whitney U	0.716921	1.04395	Mann-Whitney U	0.999811	0.635444	Mann-Whitney U	0.115765	1.15934	Mann-Whitney U	0.988352	0.964177	Mann-Whitney U	0.978198	1.51522	Mann-Whitney U	0.114335
ADAMTS18	1.19979	Mann-Whitney U	0.788276	0.818139	Mann-Whitney U	0.365964	1.01066	Mann-Whitney U	0.999811	1.55371	Mann-Whitney U	0.44142	1.05617	Mann-Whitney U	0.977893	1.04993	Mann-Whitney U	0.980238	0.833196	Mann-Whitney U	0.561603
ADAMTS19	0.952892	Mann-Whitney U	0.613783	0.907703	Mann-Whitney U	0.868233	0.952771	Mann-Whitney U	0.999811	0.75129	Mann-Whitney U	0.787236	1.15594	Mann-Whitney U	0.988352	1.01182	Mann-Whitney U	0.94103	1.0151	Mann-Whitney U	0.960291
ADAMTS2	0.776016	Mann-Whitney U	0.913013	0.827855	Mann-Whitney U	0.0130649	0.867189	Mann-Whitney U	0.999811	0.997329	Mann-Whitney U	0.970144	1.04216	Mann-Whitney U	0.991775	1.07943	Mann-Whitney U	0.943996	1.17655	Mann-Whitney U	0.571809
ADAMTS20	1.23173	Mann-Whitney U	0.900592	1.15647	Mann-Whitney U	0.181764	1.19797	Mann-Whitney U	0.999811	2.18237	Mann-Whitney U	0.229775	1.02296	Mann-Whitney U	0.969055	1.02274	Mann-Whitney U	0.999883	1.13232	Mann-Whitney U	0.950088
ADAMTS3	1.07384	Mann-Whitney U	0.992509	1.16051	Mann-Whitney U	0.00415163	1.14705	Mann-Whitney U	0.999811	0.473988	Mann-Whitney U	0.0169705	1.29539	Mann-Whitney U	0.881091	1.10538	Mann-Whitney U	0.931557	0.95203	Mann-Whitney U	0.902502
ADAMTS4	0.766207	Mann-Whitney U	0.895733	0.821424	Mann-Whitney U	0.0133165	1.2448	Mann-Whitney U	0.999811	1.44532	Mann-Whitney U	0.562783	1.03812	Mann-Whitney U	0.9642	1.08053	Mann-Whitney U	0.930498	0.774604	Mann-Whitney U	0.551412
ADAMTS5	0.882753	Mann-Whitney U	0.55981	0.79164	Mann-Whitney U	0.000449922	0.89013	Mann-Whitney U	0.999811	1.0585	Mann-Whitney U	0.941693	1.01525	Mann-Whitney U	0.997917	1.07901	Mann-Whitney U	0.950703	0.907632	Mann-Whitney U	0.370763
ADAMTS6	0.974785	Mann-Whitney U	0.99927	0.900772	Mann-Whitney U	0.435062	0.853665	Mann-Whitney U	0.999811	1.52089	Mann-Whitney U	0.326502	1.1585	Mann-Whitney U	0.952906	1.06133	Mann-Whitney U	0.920964	1.00783	Mann-Whitney U	0.841173
ADAMTS7	0.928484	Mann-Whitney U	0.967768	0.751054	Mann-Whitney U	4.34e-06	0.950388	Mann-Whitney U	0.999811	1.21671	Mann-Whitney U	0.787857	0.901765	Mann-Whitney U	0.577705	1.13597	Mann-Whitney U	0.915518	1.11256	Mann-Whitney U	0.647227
ADAMTS8	0.652615	Mann-Whitney U	0.298966	0.904212	Mann-Whitney U	0.508887	0.778775	Mann-Whitney U	0.999811	0.449465	Mann-Whitney U	0.0412168	1.07621	Mann-Whitney U	0.914427	0.951868	Mann-Whitney U	0.987399	0.675501	Mann-Whitney U	0.6288
ADAMTS9	0.832313	Mann-Whitney U	0.401082	0.706205	Mann-Whitney U	1.74e-08	0.757326	Mann-Whitney U	0.999811	0.699617	Mann-Whitney U	0.220272	0.920984	Mann-Whitney U	0.896298	1.14547	Mann-Whitney U	0.954458	0.819737	Mann-Whitney U	0.633985
ADAMTSL1	0.992472	Mann-Whitney U	0.665286	1.00743	Mann-Whitney U	0.573726	0.826829	Mann-Whitney U	0.999811	1.045	Mann-Whitney U	0.999605	0.904631	Mann-Whitney U	0.948733	1.21081	Mann-Whitney U	0.845518	0.758265	Mann-Whitney U	0.296399
ADAMTSL2	0.833838	Mann-Whitney U	0.344062	0.800243	Mann-Whitney U	6.96e-05	0.717964	Mann-Whitney U	0.958861	0.781327	Mann-Whitney U	0.949323	0.776661	Mann-Whitney U	0.432754	0.81259	Mann-Whitney U	0.875022	0.871545	Mann-Whitney U	0.653696
ADAMTSL3	0.795668	Mann-Whitney U	0.311761	0.955408	Mann-Whitney U	0.99	0.861526	Mann-Whitney U	0.999811	0.80391	Mann-Whitney U	0.631478	0.956546	Mann-Whitney U	0.969899	1.10029	Mann-Whitney U	0.917154	1.1448	Mann-Whitney U	0.720772
ADAMTSL4	1.20418	Mann-Whitney U	0.845161	0.969106	Mann-Whitney U	0.967974	0.860286	Mann-Whitney U	0.999811	0.797637	Mann-Whitney U	0.64522	0.991824	Mann-Whitney U	0.975728	1.11402	Mann-Whitney U	0.915518	1.25012	Mann-Whitney U	0.207322
ADAMTSL5	0.800029	Mann-Whitney U	0.876691	0.87665	Mann-Whitney U	0.0995079	1.1038	Mann-Whitney U	0.999811	0.792551	Mann-Whitney U	0.589502	1.37531	Mann-Whitney U	0.941649	1.00032	Mann-Whitney U	0.997062	0.879489	Mann-Whitney U	0.823326
ADAP1	0.963128	Mann-Whitney U	0.981354	0.899359	Mann-Whitney U	0.527434	0.922694	Mann-Whitney U	0.999811	1.00739	Mann-Whitney U	0.844187	0.988877	Mann-Whitney U	0.920716	1.10205	Mann-Whitney U	0.816968	0.968899	Mann-Whitney U	0.689151
ADAP2	0.844543	Mann-Whitney U	0.642067	0.957287	Mann-Whitney U	0.848138	1.00983	Mann-Whitney U	0.999811	0.859778	Mann-Whitney U	0.697292	0.975461	Mann-Whitney U	0.897713	1.22612	Mann-Whitney U	0.550417	1.33371	Mann-Whitney U	0.148305
ADAR	1.06261	Mann-Whitney U	0.964336	0.919295	Mann-Whitney U	0.0315945	0.926249	Mann-Whitney U	0.999811	1.17723	Mann-Whitney U	0.702075	1.04163	Mann-Whitney U	0.994179	1.01001	Mann-Whitney U	0.980238	1.29004	Mann-Whitney U	0.0839484
ADARB1	1.16805	Mann-Whitney U	0.850494	1.10485	Mann-Whitney U	0.00266053	1.04235	Mann-Whitney U	0.999811	1.06733	Mann-Whitney U	0.938104	1.05061	Mann-Whitney U	0.962795	1.09473	Mann-Whitney U	0.833677	1.36038	Mann-Whitney U	0.0867675
ADARB2	0.944217	Mann-Whitney U	0.71738	0.888803	Mann-Whitney U	0.489103	0.806193	Mann-Whitney U	0.999811	1.11616	Mann-Whitney U	0.65525	0.680742	Mann-Whitney U	0.820572	1.1417	Mann-Whitney U	0.983341	1.13702	Mann-Whitney U	0.827838
ADAT1	0.836982	Mann-Whitney U	0.738531	0.875047	Mann-Whitney U	0.0174256	0.990915	Mann-Whitney U	0.999811	0.912397	Mann-Whitney U	0.940524	0.943526	Mann-Whitney U	0.719509	1.00291	Mann-Whitney U	0.999711	1.1479	Mann-Whitney U	0.0302266
ADAT2	1.14183	Mann-Whitney U	0.869388	1.10302	Mann-Whitney U	0.0267376	1.09274	Mann-Whitney U	0.999811	0.766522	Mann-Whitney U	0.165013	1.1425	Mann-Whitney U	0.962795	1.0794	Mann-Whitney U	0.741223	1.41405	Mann-Whitney U	0.00107011
ADAT3	1.06286	Mann-Whitney U	0.655865	1.09006	Mann-Whitney U	0.401113	0.989829	Mann-Whitney U	0.999811	1.25104	Mann-Whitney U	0.582579	1.00426	Mann-Whitney U	0.988352	1.02578	Mann-Whitney U	0.928099	1.3652	Mann-Whitney U	0.0649404
ADC	0.821621	Mann-Whitney U	0.39855	0.79496	Mann-Whitney U	0.000117717	0.958523	Mann-Whitney U	0.999811	0.712316	Mann-Whitney U	0.598907	0.822328	Mann-Whitney U	0.307791	0.956981	Mann-Whitney U	0.977031	1.094	Mann-Whitney U	0.261509
ADCK1	1.2293	Mann-Whitney U	0.578217	1.07639	Mann-Whitney U	0.0844696	1.05437	Mann-Whitney U	0.999811	0.754572	Mann-Whitney U	0.483585	1.0915	Mann-Whitney U	0.985402	1.02975	Mann-Whitney U	0.871119	1.43515	Mann-Whitney U	0.030607
ADCK2	1.12879	Mann-Whitney U	0.959032	1.11411	Mann-Whitney U	0.000275008	1.01208	Mann-Whitney U	0.999811	0.832705	Mann-Whitney U	0.414319	1.13192	Mann-Whitney U	0.418364	1.07282	Mann-Whitney U	0.928099	1.05379	Mann-Whitney U	0.243428
ADCK3	1.28835	Mann-Whitney U	0.328953	1.26451	Mann-Whitney U	2.59e-10	1.02203	Mann-Whitney U	0.999811	0.899587	Mann-Whitney U	0.505139	1.23927	Mann-Whitney U	0.348126	1.08012	Mann-Whitney U	0.939551	1.23013	Mann-Whitney U	0.180848
ADCK4	1.04737	Mann-Whitney U	0.801694	1.00285	Mann-Whitney U	0.88572	0.97546	Mann-Whitney U	0.999811	1.02621	Mann-Whitney U	0.80462	1.0992	Mann-Whitney U	0.815548	1.14141	Mann-Whitney U	0.915518	1.19008	Mann-Whitney U	0.0769334
ADCK5	1.22836	Mann-Whitney U	0.53101	1.1489	Mann-Whitney U	0.0102214	1.07924	Mann-Whitney U	0.999811	0.925965	Mann-Whitney U	0.984836	1.05134	Mann-Whitney U	0.845239	1.23871	Mann-Whitney U	0.291959	1.4974	Mann-Whitney U	0.0189646
ADCY1	0.628867	Mann-Whitney U	0.18401	0.45705	Mann-Whitney U	7.28e-24	0.91913	Mann-Whitney U	0.999811	0.346595	Mann-Whitney U	0.58433	0.678952	Mann-Whitney U	0.0806428	0.833306	Mann-Whitney U	0.68891	1.20758	Mann-Whitney U	0.533903
ADCY10	1.1818	Mann-Whitney U	0.632972	1.03492	Mann-Whitney U	0.620924	1.15299	Mann-Whitney U	0.999811	1.15272	Mann-Whitney U	0.929756	1.0431	Mann-Whitney U	0.99535	1.23403	Mann-Whitney U	0.874276	1.45434	Mann-Whitney U	0.195595
ADCY2	0.763948	Mann-Whitney U	0.690387	0.678615	Mann-Whitney U	1.41e-05	0.820521	Mann-Whitney U	0.999811	0.447223	Mann-Whitney U	0.222274	0.893949	Mann-Whitney U	0.940675	1.16082	Mann-Whitney U	0.68985	1.00521	Mann-Whitney U	0.952943
ADCY3	0.917825	Mann-Whitney U	0.719559	0.900988	Mann-Whitney U	0.00252975	1.01014	Mann-Whitney U	0.999811	0.828456	Mann-Whitney U	0.950875	1.0129	Mann-Whitney U	0.987854	0.930546	Mann-Whitney U	0.983341	1.13923	Mann-Whitney U	0.29214
ADCY4	0.823499	Mann-Whitney U	0.524291	0.838148	Mann-Whitney U	0.00693849	0.893294	Mann-Whitney U	0.999811	1.09922	Mann-Whitney U	0.92433	0.911482	Mann-Whitney U	0.755778	1.02455	Mann-Whitney U	0.985739	1.09865	Mann-Whitney U	0.686578
ADCY5	0.786991	Mann-Whitney U	0.597062	0.845203	Mann-Whitney U	0.238956	0.768155	Mann-Whitney U	0.99018	0.931467	Mann-Whitney U	0.886566	1.15571	Mann-Whitney U	0.952906	0.735741	Mann-Whitney U	0.943204	0.68508	Mann-Whitney U	0.347584
ADCY6	1.12195	Mann-Whitney U	0.769497	0.994291	Mann-Whitney U	0.903478	0.951442	Mann-Whitney U	0.999811	0.808812	Mann-Whitney U	0.281081	1.10257	Mann-Whitney U	0.962795	1.05478	Mann-Whitney U	0.976503	1.38515	Mann-Whitney U	0.0212853
ADCY7	0.82109	Mann-Whitney U	0.472756	0.954616	Mann-Whitney U	0.468296	1.06025	Mann-Whitney U	0.999811	0.794737	Mann-Whitney U	0.742088	0.956519	Mann-Whitney U	0.987854	1.05246	Mann-Whitney U	0.901143	1.18624	Mann-Whitney U	0.155343
ADCY8	1.16435	Mann-Whitney U	0.897371	1.26598	Mann-Whitney U	0.0419824	1.14426	Mann-Whitney U	0.999811	1.16386	Mann-Whitney U	0.865876	1.63951	Mann-Whitney U	0.890044	1.51452	Mann-Whitney U	0.808009	1.00986	Mann-Whitney U	0.928857
ADCY9	1.08709	Mann-Whitney U	0.964635	0.877127	Mann-Whitney U	0.0300218	1.03585	Mann-Whitney U	0.999811	1.1619	Mann-Whitney U	0.76957	1.1384	Mann-Whitney U	0.964452	1.06818	Mann-Whitney U	0.973007	1.17594	Mann-Whitney U	0.401656
ADCYAP1	0	Mann-Whitney U	0.733301	0.904116	Mann-Whitney U	0.825539	1.27706	Mann-Whitney U	0.999811	1.78221	Mann-Whitney U	0.31968	1.75038	Mann-Whitney U	0.737657	0.848568	Mann-Whitney U	0.987399	0	Mann-Whitney U	0.20857
ADCYAP1R1	0.655637	Mann-Whitney U	0.520032	0.947335	Mann-Whitney U	0.948595	0.75737	Mann-Whitney U	0.999811	0.601677	Mann-Whitney U	0.882456	1.14444	Mann-Whitney U	0.807527	1.14153	Mann-Whitney U	0.99842	0.843177	Mann-Whitney U	0.312932
ADD1	0.8937	Mann-Whitney U	0.462933	0.942271	Mann-Whitney U	0.289515	1.0837	Mann-Whitney U	0.999811	0.878415	Mann-Whitney U	0.794429	0.986474	Mann-Whitney U	0.980925	1.01688	Mann-Whitney U	0.979602	1.07399	Mann-Whitney U	0.497957
ADD2	0.673254	Mann-Whitney U	0.159915	0.577557	Mann-Whitney U	8.92e-11	0.70919	Mann-Whitney U	0.958861	2.08802	Mann-Whitney U	0.128358	0.662979	Mann-Whitney U	0.0294504	0.853715	Mann-Whitney U	0.833677	1.07689	Mann-Whitney U	0.923016
ADD3	0.909353	Mann-Whitney U	0.554363	1.17954	Mann-Whitney U	0.00612441	0.861308	Mann-Whitney U	0.999811	0.90608	Mann-Whitney U	0.566823	1.2413	Mann-Whitney U	0.541454	0.956306	Mann-Whitney U	0.978639	1.03978	Mann-Whitney U	0.99466
ADGB	1.00605	Mann-Whitney U	0.834118	1.07193	Mann-Whitney U	0.783698	1.39416	Mann-Whitney U	0.999811	3.42012	Mann-Whitney U	0.227574	1.03896	Mann-Whitney U	0.961683	1.45291	Mann-Whitney U	0.845518	1.59644	Mann-Whitney U	0.693813
ADH1A	1.02441	Mann-Whitney U	0.922886	1.23404	Mann-Whitney U	0.00329891	0.816466	Mann-Whitney U	0.999811	0.954537	Mann-Whitney U	0.93416	1.1842	Mann-Whitney U	0.902756	0.853922	Mann-Whitney U	0.949493	1.32951	Mann-Whitney U	0.428866
ADH1B	0.708943	Mann-Whitney U	0.286164	1.07199	Mann-Whitney U	0.655184	0.700368	Mann-Whitney U	0.958861	0.91441	Mann-Whitney U	0.787506	0.914985	Mann-Whitney U	0.81268	1.17492	Mann-Whitney U	0.956151	0.576782	Mann-Whitney U	0.789114
ADH1C	1.38992	Mann-Whitney U	0.582504	2.06585	Mann-Whitney U	6.3e-17	0.891507	Mann-Whitney U	0.999811	0.656905	Mann-Whitney U	0.819093	2.09573	Mann-Whitney U	0.00567396	1.06136	Mann-Whitney U	0.983836	1.14836	Mann-Whitney U	0.93742
ADH4	1.03895	Mann-Whitney U	0.892726	1.31223	Mann-Whitney U	0.00106448	0.906241	Mann-Whitney U	0.999811	0.676554	Mann-Whitney U	0.53061	1.56867	Mann-Whitney U	0.535684	0.910946	Mann-Whitney U	0.987399	1.24879	Mann-Whitney U	0.338482
ADH5	1.05364	Mann-Whitney U	0.921235	1.14912	Mann-Whitney U	0.00770178	0.982511	Mann-Whitney U	0.999811	0.839396	Mann-Whitney U	0.419843	1.15815	Mann-Whitney U	0.473167	0.961604	Mann-Whitney U	0.977031	0.863444	Mann-Whitney U	0.733269
ADH6	0.973763	Mann-Whitney U	0.99238	1.37554	Mann-Whitney U	5.5e-05	0.896244	Mann-Whitney U	0.999811	0.640646	Mann-Whitney U	0.679538	1.58438	Mann-Whitney U	0.252825	0.931912	Mann-Whitney U	0.978198	1.4507	Mann-Whitney U	0.0956557
ADH7	1.01567	Mann-Whitney U	0.94138	1.25073	Mann-Whitney U	0.0149052	0.992202	Mann-Whitney U	0.999811	1.02677	Mann-Whitney U	0.913925	1.16192	Mann-Whitney U	0.70067	1.05245	Mann-Whitney U	0.991296	1.20377	Mann-Whitney U	0.219114
ADHFE1	0.823947	Mann-Whitney U	0.993252	1.92288	Mann-Whitney U	1.17e-28	0.796228	Mann-Whitney U	0.999811	0.784348	Mann-Whitney U	0.99813	1.66915	Mann-Whitney U	0.051964	0.931167	Mann-Whitney U	0.983691	1.31102	Mann-Whitney U	0.317607
ADI1	0.951747	Mann-Whitney U	0.907254	1.01853	Mann-Whitney U	0.601962	1.1328	Mann-Whitney U	0.999811	0.816966	Mann-Whitney U	0.372329	1.08765	Mann-Whitney U	0.854375	0.910986	Mann-Whitney U	0.886123	0.9498	Mann-Whitney U	0.90568
ADIG	1.21749	Mann-Whitney U	0.860756	1.17754	Mann-Whitney U	0.231124	1.50648	Mann-Whitney U	0.999811	1.6211	Mann-Whitney U	0.746192	1.03443	Mann-Whitney U	0.9642	0.779087	Mann-Whitney U	0.94321	1.40426	Mann-Whitney U	0.385355
ADIPOQ	1.04938	Mann-Whitney U	0.790786	1.18406	Mann-Whitney U	0.971155	1.03115	Mann-Whitney U	0.999811	0.914432	Mann-Whitney U	0.945978	0.908127	Mann-Whitney U	0.991775	1.91321	Mann-Whitney U	0.920964	1.14083	Mann-Whitney U	0.952571
ADIPOR1	1.07931	Mann-Whitney U	0.835466	1.03246	Mann-Whitney U	0.153103	0.985369	Mann-Whitney U	0.999811	1.17135	Mann-Whitney U	0.760625	0.925422	Mann-Whitney U	0.963972	0.929659	Mann-Whitney U	0.945358	1.0187	Mann-Whitney U	0.800842
ADIPOR2	0.818516	Mann-Whitney U	0.50948	0.951268	Mann-Whitney U	0.238582	0.964912	Mann-Whitney U	0.999811	0.981043	Mann-Whitney U	0.936806	0.864206	Mann-Whitney U	0.950582	1.07875	Mann-Whitney U	0.863899	1.08078	Mann-Whitney U	0.607307
ADK	1.05661	Mann-Whitney U	0.963535	1.06035	Mann-Whitney U	0.394321	1.0853	Mann-Whitney U	0.999811	0.827337	Mann-Whitney U	0.767005	0.936507	Mann-Whitney U	0.963972	0.930778	Mann-Whitney U	0.939453	1.282	Mann-Whitney U	0.139602
ADM	0.84113	Mann-Whitney U	0.631167	0.851999	Mann-Whitney U	0.0148402	1.17763	Mann-Whitney U	0.999811	1.38318	Mann-Whitney U	0.529998	0.937862	Mann-Whitney U	0.994179	1.11825	Mann-Whitney U	0.656741	1.30531	Mann-Whitney U	0.142339
ADM2	0.929822	Mann-Whitney U	0.935719	1.09404	Mann-Whitney U	0.150979	1.13696	Mann-Whitney U	0.999811	0.86443	Mann-Whitney U	0.832809	1.29375	Mann-Whitney U	0.761704	0.981819	Mann-Whitney U	0.999883	1.5937	Mann-Whitney U	0.057756
ADNP	0.947066	Mann-Whitney U	0.742233	0.964996	Mann-Whitney U	0.370179	1.02901	Mann-Whitney U	0.999811	1.23744	Mann-Whitney U	0.540749	1.01053	Mann-Whitney U	0.973814	1.08554	Mann-Whitney U	0.944095	1.30133	Mann-Whitney U	0.0949884
ADNP2	0.956071	Mann-Whitney U	0.644043	1.04952	Mann-Whitney U	0.661161	1.0422	Mann-Whitney U	0.999811	1.27044	Mann-Whitney U	0.462643	0.928854	Mann-Whitney U	0.998617	1.07547	Mann-Whitney U	0.997062	1.4393	Mann-Whitney U	0.0153394
ADO	0.928721	Mann-Whitney U	0.847992	0.935074	Mann-Whitney U	0.0515777	0.95416	Mann-Whitney U	0.999811	0.872	Mann-Whitney U	0.453832	1.00167	Mann-Whitney U	0.991775	0.933819	Mann-Whitney U	0.999711	1.05595	Mann-Whitney U	0.161969
ADORA1	0.840207	Mann-Whitney U	0.669923	0.86239	Mann-Whitney U	0.0495481	0.972982	Mann-Whitney U	0.999811	0.802673	Mann-Whitney U	0.899065	1.04931	Mann-Whitney U	0.989618	0.996691	Mann-Whitney U	0.915518	1.26297	Mann-Whitney U	0.49764
ADORA2A	0.494332	Mann-Whitney U	0.38478	0.759492	Mann-Whitney U	0.659034	1.21224	Mann-Whitney U	0.999811	1.9797	Mann-Whitney U	0.288865	0.518131	Mann-Whitney U	0.761975	2.66391	Mann-Whitney U	0.533571	0.935027	Mann-Whitney U	0.999567
ADORA2B	0.933274	Mann-Whitney U	0.781671	1.02742	Mann-Whitney U	0.58773	0.895228	Mann-Whitney U	0.999811	0.814188	Mann-Whitney U	0.912162	0.978704	Mann-Whitney U	0.994179	1.00004	Mann-Whitney U	0.997062	1.13281	Mann-Whitney U	0.210273
ADORA3	1.01393	Mann-Whitney U	0.907254	0.976147	Mann-Whitney U	0.906781	1.16148	Mann-Whitney U	0.999811	0.988755	Mann-Whitney U	0.855598	0.942531	Mann-Whitney U	0.867044	1.07284	Mann-Whitney U	0.949493	0.866844	Mann-Whitney U	0.742859
ADPGK	1.04549	Mann-Whitney U	0.989443	0.977259	Mann-Whitney U	0.758476	1.03818	Mann-Whitney U	0.999811	0.590494	Mann-Whitney U	0.0382269	1.07014	Mann-Whitney U	0.917535	0.910321	Mann-Whitney U	0.912031	1.0718	Mann-Whitney U	0.293113
ADPRH	1.05343	Mann-Whitney U	0.76307	0.939567	Mann-Whitney U	0.295068	0.913089	Mann-Whitney U	0.999811	0.474247	Mann-Whitney U	0.0175985	0.975757	Mann-Whitney U	0.985402	0.952932	Mann-Whitney U	0.979602	1.01918	Mann-Whitney U	0.880955
ADPRHL1	1.03561	Mann-Whitney U	0.941805	1.22112	Mann-Whitney U	0.000298876	1.0067	Mann-Whitney U	0.999811	0.896869	Mann-Whitney U	0.964335	1.09979	Mann-Whitney U	0.957558	0.884736	Mann-Whitney U	0.928099	1.00735	Mann-Whitney U	0.971561
ADPRHL2	1.03596	Mann-Whitney U	0.982323	0.986136	Mann-Whitney U	0.423177	0.994286	Mann-Whitney U	0.999811	0.968188	Mann-Whitney U	0.956898	0.988061	Mann-Whitney U	0.99811	1.07297	Mann-Whitney U	0.970491	1.03416	Mann-Whitney U	0.369283
ADRA1A	0.730049	Mann-Whitney U	0.746277	0.859295	Mann-Whitney U	0.998923	0.699945	Mann-Whitney U	0.991848	0.499152	Mann-Whitney U	0.22591	1.05787	Mann-Whitney U	0.998941	0.725406	Mann-Whitney U	0.893913	0.855718	Mann-Whitney U	0.850433
ADRA1B	1.11231	Mann-Whitney U	0.96299	0.768336	Mann-Whitney U	0.0143719	0.907699	Mann-Whitney U	0.999811	1.56277	Mann-Whitney U	0.321656	0.888146	Mann-Whitney U	0.913002	1.13242	Mann-Whitney U	0.957682	1.20909	Mann-Whitney U	0.97315
ADRA1D	1.0226	Mann-Whitney U	0.999956	0.9203	Mann-Whitney U	0.686337	0.974341	Mann-Whitney U	0.999811	1.55014	Mann-Whitney U	0.729456	1.20452	Mann-Whitney U	0.79876	1.10772	Mann-Whitney U	0.979602	0.900128	Mann-Whitney U	0.524707
ADRA2A	0.705092	Mann-Whitney U	0.437495	0.952677	Mann-Whitney U	0.948687	1.10738	Mann-Whitney U	0.999811	1.19926	Mann-Whitney U	0.818301	0.991517	Mann-Whitney U	0.986849	0.630411	Mann-Whitney U	0.271349	1.44919	Mann-Whitney U	0.592056
ADRA2B	0.844119	Mann-Whitney U	0.966574	0.82866	Mann-Whitney U	0.0922759	0.99185	Mann-Whitney U	0.999811	1.66647	Mann-Whitney U	0.278609	0.982327	Mann-Whitney U	0.980599	1.07423	Mann-Whitney U	0.980238	1.12329	Mann-Whitney U	0.83895
ADRA2C	0.705595	Mann-Whitney U	0.308479	0.758345	Mann-Whitney U	0.00117868	0.751422	Mann-Whitney U	0.980807	0.809209	Mann-Whitney U	0.884353	1.19248	Mann-Whitney U	0.975728	0.688707	Mann-Whitney U	0.49342	0.690346	Mann-Whitney U	0.303757
ADRB1	1.28645	Mann-Whitney U	0.278314	1.77414	Mann-Whitney U	5.62e-22	0.841615	Mann-Whitney U	0.999811	0.381245	Mann-Whitney U	0.0714956	1.36251	Mann-Whitney U	0.0495953	0.848818	Mann-Whitney U	0.977032	1.49659	Mann-Whitney U	0.0447776
ADRB2	0.874292	Mann-Whitney U	0.725788	1.05789	Mann-Whitney U	0.50274	1.06126	Mann-Whitney U	0.999811	0.655624	Mann-Whitney U	0.455634	0.977395	Mann-Whitney U	0.979386	0.997866	Mann-Whitney U	0.963308	1.32456	Mann-Whitney U	0.0535784
ADRB3	1.00713	Mann-Whitney U	0.945793	0.932342	Mann-Whitney U	0.409274	1.46531	Mann-Whitney U	0.999811	1.43745	Mann-Whitney U	0.702075	0.916021	Mann-Whitney U	0.845439	1.26557	Mann-Whitney U	0.742064	0.75641	Mann-Whitney U	0.285916
ADRBK1	0.966927	Mann-Whitney U	0.854851	0.94168	Mann-Whitney U	0.0611807	1.03791	Mann-Whitney U	0.999811	0.856256	Mann-Whitney U	0.555579	1.05575	Mann-Whitney U	0.95132	1.01851	Mann-Whitney U	0.997062	1.16239	Mann-Whitney U	0.284064
ADRBK2	1.03101	Mann-Whitney U	0.806998	0.913472	Mann-Whitney U	0.45488	0.978424	Mann-Whitney U	0.999811	0.786582	Mann-Whitney U	0.485532	0.936119	Mann-Whitney U	0.950582	0.956623	Mann-Whitney U	0.826531	1.25034	Mann-Whitney U	0.408117
ADRM1	1.05564	Mann-Whitney U	0.996206	0.856508	Mann-Whitney U	0.000552678	0.974112	Mann-Whitney U	0.999811	1.04987	Mann-Whitney U	0.895229	0.913725	Mann-Whitney U	0.910532	1.04769	Mann-Whitney U	0.960412	1.09636	Mann-Whitney U	0.329678
ADSL	1.04349	Mann-Whitney U	0.996182	1.02585	Mann-Whitney U	0.36632	1.02549	Mann-Whitney U	0.999811	0.961558	Mann-Whitney U	0.872835	0.970042	Mann-Whitney U	0.994855	1.04205	Mann-Whitney U	0.999711	1.21548	Mann-Whitney U	0.0550046
ADSS	1.11159	Mann-Whitney U	0.91319	1.1277	Mann-Whitney U	0.0257464	1.00105	Mann-Whitney U	0.999811	1.152	Mann-Whitney U	0.582941	1.07611	Mann-Whitney U	0.927776	0.993271	Mann-Whitney U	0.998836	1.03382	Mann-Whitney U	0.827562
ADSSL1	0.894069	Mann-Whitney U	0.792098	0.821201	Mann-Whitney U	0.00235066	0.925204	Mann-Whitney U	0.999811	0.970486	Mann-Whitney U	0.912065	0.929318	Mann-Whitney U	0.987301	1.1443	Mann-Whitney U	0.72873	1.25245	Mann-Whitney U	0.183034
ADTRP	0.744311	Mann-Whitney U	0.887663	0.915316	Mann-Whitney U	0.333279	1.02056	Mann-Whitney U	0.999811	1.95269	Mann-Whitney U	0.334837	1.14214	Mann-Whitney U	0.99118	1.25292	Mann-Whitney U	0.868182	1.52396	Mann-Whitney U	0.199436
AEBP1	0.847818	Mann-Whitney U	0.521314	0.831427	Mann-Whitney U	0.071968	0.943311	Mann-Whitney U	0.999811	0.779205	Mann-Whitney U	0.581815	1.03865	Mann-Whitney U	0.995646	0.897592	Mann-Whitney U	0.979602	0.958374	Mann-Whitney U	0.663731
AEBP2	0.94488	Mann-Whitney U	0.720314	0.992459	Mann-Whitney U	0.714083	1.08571	Mann-Whitney U	0.999811	0.978279	Mann-Whitney U	0.777302	1.07733	Mann-Whitney U	0.972369	0.983295	Mann-Whitney U	0.981753	1.18707	Mann-Whitney U	0.341569
AEN	1.19083	Mann-Whitney U	0.943602	0.974196	Mann-Whitney U	0.558527	1.00957	Mann-Whitney U	0.999811	0.839849	Mann-Whitney U	0.381078	1.16994	Mann-Whitney U	0.573519	1.02078	Mann-Whitney U	0.997062	1.1071	Mann-Whitney U	0.105445
AES	0.89801	Mann-Whitney U	0.501227	0.903933	Mann-Whitney U	0.000211266	0.934352	Mann-Whitney U	0.999811	0.983915	Mann-Whitney U	0.80636	1.00218	Mann-Whitney U	0.99118	1.03614	Mann-Whitney U	0.985553	1.0282	Mann-Whitney U	0.608139
AFAP1	0.947145	Mann-Whitney U	0.774481	0.823611	Mann-Whitney U	2.09e-05	0.928861	Mann-Whitney U	0.999811	1.15779	Mann-Whitney U	0.646583	0.958247	Mann-Whitney U	0.995646	1.0041	Mann-Whitney U	0.977032	1.16011	Mann-Whitney U	0.616799
AFAP1L1	0.68733	Mann-Whitney U	0.605957	0.847234	Mann-Whitney U	0.000409531	0.969574	Mann-Whitney U	0.999811	1.1737	Mann-Whitney U	0.64522	0.798879	Mann-Whitney U	0.0885238	1.09462	Mann-Whitney U	0.900196	1.13428	Mann-Whitney U	0.325072
AFAP1L2	0.937399	Mann-Whitney U	0.950885	1.04328	Mann-Whitney U	0.274847	0.868751	Mann-Whitney U	0.999811	0.658914	Mann-Whitney U	0.207874	1.09068	Mann-Whitney U	0.997917	0.805592	Mann-Whitney U	0.397988	0.864955	Mann-Whitney U	0.631792
AFF1	0.807147	Mann-Whitney U	0.602369	0.785642	Mann-Whitney U	5.04e-08	1.09171	Mann-Whitney U	0.999811	0.687883	Mann-Whitney U	0.158419	0.948346	Mann-Whitney U	0.475287	1.00834	Mann-Whitney U	0.993419	1.35829	Mann-Whitney U	0.0491113
AFF2	0.674114	Mann-Whitney U	0.569361	0.850625	Mann-Whitney U	0.297944	0.693077	Mann-Whitney U	0.958861	0.646899	Mann-Whitney U	0.342126	0.885224	Mann-Whitney U	0.995646	0.823825	Mann-Whitney U	0.613232	0.525962	Mann-Whitney U	0.0357662
AFF3	1.18471	Mann-Whitney U	0.5727	2.03581	Mann-Whitney U	2.46e-14	1.13835	Mann-Whitney U	0.999811	2.07679	Mann-Whitney U	0.304154	1.42417	Mann-Whitney U	0.32521	0.891946	Mann-Whitney U	0.919389	1.23368	Mann-Whitney U	0.363726
AFF4	0.996962	Mann-Whitney U	0.690078	1.00541	Mann-Whitney U	0.876472	0.958386	Mann-Whitney U	0.999811	1.04326	Mann-Whitney U	0.876324	1.13319	Mann-Whitney U	0.87026	1.01871	Mann-Whitney U	0.978639	1.29853	Mann-Whitney U	0.220385
AFG3L1P	0.927097	Mann-Whitney U	0.885749	0.943073	Mann-Whitney U	0.679802	0.992117	Mann-Whitney U	0.999811	1.0328	Mann-Whitney U	0.874386	0.726919	Mann-Whitney U	0.377093	0.964704	Mann-Whitney U	0.978639	1.09085	Mann-Whitney U	0.527961
AFG3L2	1.13516	Mann-Whitney U	0.745204	1.02473	Mann-Whitney U	0.508351	1.03722	Mann-Whitney U	0.999811	0.94155	Mann-Whitney U	0.819093	1.12527	Mann-Whitney U	0.777261	0.962319	Mann-Whitney U	0.997485	1.13506	Mann-Whitney U	0.183034
AFM	1.39923	Mann-Whitney U	0.879107	0.922667	Mann-Whitney U	0.998604	0.905449	Mann-Whitney U	0.999811	2.42886	Mann-Whitney U	0.697844	1.29006	Mann-Whitney U	0.998941	1.18316	Mann-Whitney U	0.979813	2.29425	Mann-Whitney U	0.125292
AFMID	0.947132	Mann-Whitney U	0.623567	0.877474	Mann-Whitney U	0.000224226	0.928273	Mann-Whitney U	0.999811	0.815723	Mann-Whitney U	0.170786	0.829626	Mann-Whitney U	0.273715	0.971983	Mann-Whitney U	0.978639	1.26639	Mann-Whitney U	0.0362724
AFP	1.38723	Mann-Whitney U	0.801551	1.76841	Mann-Whitney U	2.72e-05	1.20867	Mann-Whitney U	0.999811	1.44597	Mann-Whitney U	0.939236	1.29228	Mann-Whitney U	0.560172	1.41968	Mann-Whitney U	0.972313	1.03899	Mann-Whitney U	0.99865
AFTPH	0.908079	Mann-Whitney U	0.55944	1.01632	Mann-Whitney U	0.858701	0.9565	Mann-Whitney U	0.999811	1.23151	Mann-Whitney U	0.787506	1.08731	Mann-Whitney U	0.884699	0.972742	Mann-Whitney U	0.983691	1.02529	Mann-Whitney U	0.744552
AGA	0.938586	Mann-Whitney U	0.707922	0.901873	Mann-Whitney U	0.142681	0.916117	Mann-Whitney U	0.999811	0.823853	Mann-Whitney U	0.763852	0.901279	Mann-Whitney U	0.741252	0.871068	Mann-Whitney U	0.843354	0.878121	Mann-Whitney U	0.223039
AGAP1	1.10392	Mann-Whitney U	0.725788	1.15448	Mann-Whitney U	0.019294	1.03181	Mann-Whitney U	0.999811	1.18975	Mann-Whitney U	0.555579	1.02003	Mann-Whitney U	0.995799	1.01056	Mann-Whitney U	0.997062	1.32051	Mann-Whitney U	0.0196904
AGAP10	0.931604	Mann-Whitney U	0.806056	1.00047	Mann-Whitney U	0.710617	0.877744	Mann-Whitney U	0.999811	0.921612	Mann-Whitney U	0.800214	0.772299	Mann-Whitney U	0.208814	0.809721	Mann-Whitney U	0.891592	0.880399	Mann-Whitney U	0.918998
AGAP11	0.917175	Mann-Whitney U	0.952972	0.59478	Mann-Whitney U	1.89e-12	1.02633	Mann-Whitney U	0.999811	0.326896	Mann-Whitney U	0.00376853	0.839673	Mann-Whitney U	0.832484	1.11304	Mann-Whitney U	0.971404	0.692249	Mann-Whitney U	0.397369
AGAP2	0.706414	Mann-Whitney U	0.253816	0.883067	Mann-Whitney U	0.0546093	0.920147	Mann-Whitney U	0.999811	1.1108	Mann-Whitney U	0.943943	1.14391	Mann-Whitney U	0.962878	0.946682	Mann-Whitney U	0.914582	1.01895	Mann-Whitney U	0.976136
AGAP3	0.95706	Mann-Whitney U	0.830327	0.964346	Mann-Whitney U	0.676869	0.980936	Mann-Whitney U	0.999811	0.854099	Mann-Whitney U	0.355853	0.964838	Mann-Whitney U	0.998617	0.986716	Mann-Whitney U	0.98552	1.37213	Mann-Whitney U	0.0393652
AGAP4	0.882351	Mann-Whitney U	0.896093	0.845639	Mann-Whitney U	0.0206371	1.04682	Mann-Whitney U	0.999811	0.815262	Mann-Whitney U	0.358844	0.928883	Mann-Whitney U	0.994179	0.868185	Mann-Whitney U	0.786833	1.14138	Mann-Whitney U	0.5536
AGAP5	0.773633	Mann-Whitney U	0.784865	1.02698	Mann-Whitney U	0.341085	0.966688	Mann-Whitney U	0.999811	0.756734	Mann-Whitney U	0.45289	0.959931	Mann-Whitney U	0.761975	0.938906	Mann-Whitney U	0.987232	1.55359	Mann-Whitney U	0.00337619
AGAP6	0.84684	Mann-Whitney U	0.824449	0.909542	Mann-Whitney U	0.187717	0.944107	Mann-Whitney U	0.999811	0.82002	Mann-Whitney U	0.608264	0.929072	Mann-Whitney U	0.885743	1.07866	Mann-Whitney U	0.977031	1.44628	Mann-Whitney U	0.00278422
AGAP8	1.0759	Mann-Whitney U	0.89807	1.04989	Mann-Whitney U	0.563891	0.927605	Mann-Whitney U	0.999811	0.875306	Mann-Whitney U	0.624125	0.932801	Mann-Whitney U	0.995646	0.950353	Mann-Whitney U	0.975402	1.48352	Mann-Whitney U	0.0548592
AGAP9	0.849387	Mann-Whitney U	0.755869	0.970111	Mann-Whitney U	0.838406	0.860437	Mann-Whitney U	0.999811	0.771548	Mann-Whitney U	0.691811	1.12095	Mann-Whitney U	0.962233	0.926232	Mann-Whitney U	0.983691	1.61076	Mann-Whitney U	0.00795619
AGBL1	0.804157	Mann-Whitney U	0.831955	1.09764	Mann-Whitney U	0.634443	1.10983	Mann-Whitney U	0.999811	0.867562	Mann-Whitney U	0.922768	1.10997	Mann-Whitney U	0.935589	0.726256	Mann-Whitney U	0.932247	0.79997	Mann-Whitney U	0.635886
AGBL2	0.819324	Mann-Whitney U	0.455583	0.819074	Mann-Whitney U	0.00945234	0.832325	Mann-Whitney U	0.999811	0.986515	Mann-Whitney U	0.942886	1.08515	Mann-Whitney U	0.98015	0.99088	Mann-Whitney U	0.983691	1.38873	Mann-Whitney U	0.116335
AGBL3	1.11001	Mann-Whitney U	0.94304	1.05091	Mann-Whitney U	0.235516	1.11169	Mann-Whitney U	0.999811	1.52749	Mann-Whitney U	0.099406	1.01591	Mann-Whitney U	0.990772	1.17088	Mann-Whitney U	0.826825	1.14084	Mann-Whitney U	0.373961
AGBL4	1.07616	Mann-Whitney U	0.709441	0.985552	Mann-Whitney U	0.869272	1.10731	Mann-Whitney U	0.999811	2.74924	Mann-Whitney U	0.021084	0.985019	Mann-Whitney U	0.99811	0.896832	Mann-Whitney U	0.695679	0.99352	Mann-Whitney U	0.745953
AGBL5	0.931056	Mann-Whitney U	0.788566	1.02403	Mann-Whitney U	0.931882	1.01613	Mann-Whitney U	0.999811	1.05764	Mann-Whitney U	0.922149	1.02235	Mann-Whitney U	0.994179	1.0215	Mann-Whitney U	0.978565	1.35111	Mann-Whitney U	0.0147421
AGER	0.906118	Mann-Whitney U	0.852652	0.960181	Mann-Whitney U	0.439698	0.892324	Mann-Whitney U	0.975619	1.11778	Mann-Whitney U	0.644577	0.905258	Mann-Whitney U	0.536084	1.05656	Mann-Whitney U	0.917154	1.46832	Mann-Whitney U	0.0121802
AGFG1	0.903579	Mann-Whitney U	0.716584	0.904895	Mann-Whitney U	0.0135584	1.02546	Mann-Whitney U	0.999811	1.03127	Mann-Whitney U	0.765663	0.929397	Mann-Whitney U	0.985974	1.08285	Mann-Whitney U	0.940666	1.19317	Mann-Whitney U	0.209068
AGFG2	1.09685	Mann-Whitney U	0.852652	1.10356	Mann-Whitney U	0.0244807	0.996731	Mann-Whitney U	0.999811	0.608527	Mann-Whitney U	0.0830151	1.15619	Mann-Whitney U	0.556171	1.02282	Mann-Whitney U	0.980986	1.02162	Mann-Whitney U	0.946445
AGGF1	1.06333	Mann-Whitney U	0.978729	1.09852	Mann-Whitney U	0.00142804	1.01817	Mann-Whitney U	0.999811	1.0221	Mann-Whitney U	0.979746	1.14547	Mann-Whitney U	0.808156	1.01471	Mann-Whitney U	0.982545	1.15982	Mann-Whitney U	0.448538
AGK	1.04253	Mann-Whitney U	0.916701	1.0226	Mann-Whitney U	0.402775	1.03771	Mann-Whitney U	0.999811	0.804678	Mann-Whitney U	0.815483	0.993384	Mann-Whitney U	0.948685	1.02494	Mann-Whitney U	0.944875	1.12534	Mann-Whitney U	0.518926
AGL	0.926203	Mann-Whitney U	0.78453	1.03612	Mann-Whitney U	0.520747	1.01445	Mann-Whitney U	0.999811	0.795356	Mann-Whitney U	0.69323	1.06645	Mann-Whitney U	0.927776	0.868453	Mann-Whitney U	0.977031	1.09811	Mann-Whitney U	0.628259
AGMAT	0.894441	Mann-Whitney U	0.861451	0.843375	Mann-Whitney U	0.00167326	1.04151	Mann-Whitney U	0.999811	0.665336	Mann-Whitney U	0.390475	0.83049	Mann-Whitney U	0.583064	0.868906	Mann-Whitney U	0.874167	1.37285	Mann-Whitney U	0.0552114
AGMO	0.776047	Mann-Whitney U	0.772487	0.634504	Mann-Whitney U	0.000314441	0.74449	Mann-Whitney U	0.999811	1.5942	Mann-Whitney U	0.699895	0.844439	Mann-Whitney U	0.831256	0.980437	Mann-Whitney U	0.967971	0.966131	Mann-Whitney U	0.895069
AGPAT1	1.07865	Mann-Whitney U	0.972287	0.933255	Mann-Whitney U	0.454941	0.984239	Mann-Whitney U	0.999811	1.12987	Mann-Whitney U	0.793659	0.95203	Mann-Whitney U	0.964989	1.11127	Mann-Whitney U	0.972313	1.15943	Mann-Whitney U	0.203318
AGPAT2	0.860466	Mann-Whitney U	0.433478	0.793085	Mann-Whitney U	2.23e-06	0.956501	Mann-Whitney U	0.999811	1.30591	Mann-Whitney U	0.645181	0.810607	Mann-Whitney U	0.624527	1.00658	Mann-Whitney U	0.954842	1.03885	Mann-Whitney U	0.348625
AGPAT3	1.02902	Mann-Whitney U	0.927017	1.03268	Mann-Whitney U	0.333786	1.04869	Mann-Whitney U	0.999811	0.765005	Mann-Whitney U	0.219326	1.02043	Mann-Whitney U	0.989403	1.1574	Mann-Whitney U	0.742064	1.34515	Mann-Whitney U	0.0195652
AGPAT4	0.799301	Mann-Whitney U	0.628087	0.830229	Mann-Whitney U	0.010012	0.833965	Mann-Whitney U	0.999811	0.976261	Mann-Whitney U	0.840578	1.04237	Mann-Whitney U	0.980599	0.930465	Mann-Whitney U	0.980848	1.04086	Mann-Whitney U	0.926006
AGPAT5	1.07786	Mann-Whitney U	0.973866	0.871825	Mann-Whitney U	0.177588	0.96827	Mann-Whitney U	0.999811	1.32395	Mann-Whitney U	0.531704	0.973232	Mann-Whitney U	0.962019	0.928406	Mann-Whitney U	0.981171	1.06161	Mann-Whitney U	0.693319
AGPAT6	0.844853	Mann-Whitney U	0.768353	1.02814	Mann-Whitney U	0.292543	0.915643	Mann-Whitney U	0.999811	1.6267	Mann-Whitney U	0.108511	1.11934	Mann-Whitney U	0.723474	1.04899	Mann-Whitney U	0.938224	1.12879	Mann-Whitney U	0.203629
AGPAT9	0.640463	Mann-Whitney U	0.247059	0.831339	Mann-Whitney U	0.0201972	0.965846	Mann-Whitney U	0.999811	0.986588	Mann-Whitney U	0.590263	1.03367	Mann-Whitney U	0.997651	1.23028	Mann-Whitney U	0.804165	0.967481	Mann-Whitney U	0.533644
AGPHD1	0.928286	Mann-Whitney U	0.669772	1.00276	Mann-Whitney U	0.711975	0.988765	Mann-Whitney U	0.999811	0.75186	Mann-Whitney U	0.251469	1.05836	Mann-Whitney U	0.997651	1.11876	Mann-Whitney U	0.87466	1.12546	Mann-Whitney U	0.155141
AGPS	0.812028	Mann-Whitney U	0.659462	1.10893	Mann-Whitney U	0.0161847	1.02419	Mann-Whitney U	0.999811	0.518848	Mann-Whitney U	0.166545	1.12794	Mann-Whitney U	0.596238	1.14941	Mann-Whitney U	0.726707	1.06952	Mann-Whitney U	0.628667
AGR2	0.791017	Mann-Whitney U	0.759213	0.792856	Mann-Whitney U	0.217062	1.06146	Mann-Whitney U	0.999811	0.311531	Mann-Whitney U	0.266312	0.809014	Mann-Whitney U	0.851942	1.6075	Mann-Whitney U	0.417336	0.486931	Mann-Whitney U	0.0698944
AGR3	0.744174	Mann-Whitney U	0.767478	0.803456	Mann-Whitney U	0.0433598	1.05694	Mann-Whitney U	0.999811	0.86824	Mann-Whitney U	0.563996	0.959483	Mann-Whitney U	0.994179	1.40944	Mann-Whitney U	0.674151	0.43434	Mann-Whitney U	0.121708
AGRN	0.958591	Mann-Whitney U	0.983243	0.852755	Mann-Whitney U	3.88e-05	0.936092	Mann-Whitney U	0.999811	0.942131	Mann-Whitney U	0.994986	0.896352	Mann-Whitney U	0.761704	1.01679	Mann-Whitney U	0.716205	1.32394	Mann-Whitney U	0.10711
AGRP	0.866197	Mann-Whitney U	0.926454	1.04797	Mann-Whitney U	0.691788	0.985186	Mann-Whitney U	0.999811	1.08406	Mann-Whitney U	0.939331	0.948727	Mann-Whitney U	0.995646	0.886651	Mann-Whitney U	0.978639	1.81304	Mann-Whitney U	0.0115744
AGT	0.572374	Mann-Whitney U	0.174668	0.575746	Mann-Whitney U	1.57e-11	0.949881	Mann-Whitney U	0.999811	1.04804	Mann-Whitney U	0.904276	0.731771	Mann-Whitney U	0.217237	1.02136	Mann-Whitney U	0.997405	0.693416	Mann-Whitney U	0.56805
AGTPBP1	1.10186	Mann-Whitney U	0.85699	1.02697	Mann-Whitney U	0.509865	1.0277	Mann-Whitney U	0.999811	1.56342	Mann-Whitney U	0.0295754	1.02674	Mann-Whitney U	0.990603	0.986784	Mann-Whitney U	0.978639	1.18028	Mann-Whitney U	0.282144
AGTR1	1.4662	Mann-Whitney U	0.825245	0.951012	Mann-Whitney U	0.651157	0.892751	Mann-Whitney U	0.999811	0.360596	Mann-Whitney U	0.0281463	1.0358	Mann-Whitney U	0.994855	0.738149	Mann-Whitney U	0.66604	0.672459	Mann-Whitney U	0.349528
AGTR2	1.57129	Mann-Whitney U	0.871706	1.17423	Mann-Whitney U	0.621846	0.700549	Mann-Whitney U	0.999811	1.1798	Mann-Whitney U	0.878149	1.03682	Mann-Whitney U	0.99811	1.20329	Mann-Whitney U	0.977031	0.716876	Mann-Whitney U	0.266426
AGTRAP	1.09783	Mann-Whitney U	0.908716	1.00771	Mann-Whitney U	0.965316	1.05949	Mann-Whitney U	0.999811	0.729936	Mann-Whitney U	0.150203	0.906449	Mann-Whitney U	0.624527	0.995183	Mann-Whitney U	0.988715	1.19904	Mann-Whitney U	0.112671
AGXT	1.19623	Mann-Whitney U	0.790786	1.05131	Mann-Whitney U	0.860804	1.09173	Mann-Whitney U	0.999811	1.67731	Mann-Whitney U	0.456028	1.28446	Mann-Whitney U	0.95132	1.24442	Mann-Whitney U	0.999711	1.46785	Mann-Whitney U	0.38239
AGXT2	1.21276	Mann-Whitney U	0.943602	0.985113	Mann-Whitney U	0.739708	0.823986	Mann-Whitney U	0.999811	1.61097	Mann-Whitney U	0.795509	1.04446	Mann-Whitney U	0.991775	1.15443	Mann-Whitney U	0.970491	1.50629	Mann-Whitney U	0.541699
AGXT2L1	1.03033	Mann-Whitney U	0.948582	0.838712	Mann-Whitney U	0.289237	1.04811	Mann-Whitney U	0.999811	1.40545	Mann-Whitney U	0.943472	0.677205	Mann-Whitney U	0.77513	1.15098	Mann-Whitney U	0.969464	1.28418	Mann-Whitney U	0.733304
AGXT2L2	1.04499	Mann-Whitney U	0.985936	0.901221	Mann-Whitney U	0.0894943	0.916544	Mann-Whitney U	0.999811	0.945404	Mann-Whitney U	0.613926	1.00134	Mann-Whitney U	0.950582	0.985567	Mann-Whitney U	0.978684	1.43222	Mann-Whitney U	0.0212574
AHCTF1	1.10459	Mann-Whitney U	0.847099	1.03608	Mann-Whitney U	0.0856672	0.981896	Mann-Whitney U	0.999811	1.1552	Mann-Whitney U	0.529036	0.96029	Mann-Whitney U	0.998265	1.02589	Mann-Whitney U	0.997405	1.22649	Mann-Whitney U	0.229872
AHCY	1.33055	Mann-Whitney U	0.171544	1.16199	Mann-Whitney U	0.000411787	1.20073	Mann-Whitney U	0.991848	1.10839	Mann-Whitney U	0.941851	1.15832	Mann-Whitney U	0.253194	1.00942	Mann-Whitney U	0.983691	1.11527	Mann-Whitney U	0.318168
AHCYL1	0.929886	Mann-Whitney U	0.628674	0.935458	Mann-Whitney U	0.485562	1.04809	Mann-Whitney U	0.999811	0.956625	Mann-Whitney U	0.895105	0.998795	Mann-Whitney U	0.991775	0.991177	Mann-Whitney U	0.997062	0.963886	Mann-Whitney U	0.782517
AHCYL2	1.07108	Mann-Whitney U	0.971646	0.997175	Mann-Whitney U	0.415623	1.13932	Mann-Whitney U	0.999811	0.843139	Mann-Whitney U	0.567797	0.993473	Mann-Whitney U	0.948627	0.964394	Mann-Whitney U	0.985713	1.09937	Mann-Whitney U	0.663641
AHDC1	0.854605	Mann-Whitney U	0.475495	0.791874	Mann-Whitney U	7.63e-08	0.906781	Mann-Whitney U	0.999811	0.955251	Mann-Whitney U	0.815211	0.886904	Mann-Whitney U	0.846949	1.07498	Mann-Whitney U	0.977031	1.30517	Mann-Whitney U	0.122173
AHI1	0.840765	Mann-Whitney U	0.796749	0.976463	Mann-Whitney U	0.699421	0.983542	Mann-Whitney U	0.999811	1.39787	Mann-Whitney U	0.320436	1.05207	Mann-Whitney U	0.9642	0.943708	Mann-Whitney U	0.912031	1.29651	Mann-Whitney U	0.149031
AHNAK	0.964424	Mann-Whitney U	0.900518	0.957691	Mann-Whitney U	0.349587	0.961801	Mann-Whitney U	0.999811	0.694907	Mann-Whitney U	0.0714306	1.00817	Mann-Whitney U	0.970935	1.04254	Mann-Whitney U	0.956151	0.987997	Mann-Whitney U	0.906358
AHNAK2	0.741645	Mann-Whitney U	0.643885	0.889242	Mann-Whitney U	0.0354347	0.869207	Mann-Whitney U	0.999811	0.472364	Mann-Whitney U	0.0991325	1.2681	Mann-Whitney U	0.6904	0.906938	Mann-Whitney U	0.987399	1.16361	Mann-Whitney U	0.89796
AHR	0.825851	Mann-Whitney U	0.538985	1.03992	Mann-Whitney U	0.596883	0.927212	Mann-Whitney U	0.999811	0.855544	Mann-Whitney U	0.608344	1.19177	Mann-Whitney U	0.604751	1.14522	Mann-Whitney U	0.874276	0.889754	Mann-Whitney U	0.613258
AHRR	1.32248	Mann-Whitney U	0.453394	1.04645	Mann-Whitney U	0.981663	0.952532	Mann-Whitney U	0.999811	1.16138	Mann-Whitney U	0.699562	1.03763	Mann-Whitney U	0.968896	1.45822	Mann-Whitney U	0.340622	1.04844	Mann-Whitney U	0.658318
AHSA1	1.04971	Mann-Whitney U	0.845935	1.04461	Mann-Whitney U	0.366833	0.943015	Mann-Whitney U	0.999811	0.9201	Mann-Whitney U	0.992532	1.04068	Mann-Whitney U	0.961683	1.06723	Mann-Whitney U	0.971404	1.05611	Mann-Whitney U	0.582469
AHSA2	0.988241	Mann-Whitney U	0.701348	0.983651	Mann-Whitney U	0.937834	0.909369	Mann-Whitney U	0.999811	1.04804	Mann-Whitney U	0.880258	0.883404	Mann-Whitney U	0.885743	1.09343	Mann-Whitney U	0.979813	1.29287	Mann-Whitney U	0.0870789
AHSG	1.08062	Mann-Whitney U	0.88639	0.812887	Mann-Whitney U	0.203786	1.07173	Mann-Whitney U	0.999811	2.80808	Mann-Whitney U	0.653538	1.06565	Mann-Whitney U	0.987854	1.19636	Mann-Whitney U	0.940666	1.62076	Mann-Whitney U	0.261604
AHSP		Mann-Whitney U	0.716342		Mann-Whitney U	0.424615		Mann-Whitney U	0.999811		Mann-Whitney U	0.892939		Mann-Whitney U	0.960909		Mann-Whitney U	0.975899		Mann-Whitney U	0.415512
AICDA	1.41317	Mann-Whitney U	0.973157	0.919043	Mann-Whitney U	0.899343	1.3777	Mann-Whitney U	0.999811	1.678	Mann-Whitney U	0.860926	1.45876	Mann-Whitney U	0.822653	0.912262	Mann-Whitney U	0.997062	1.77254	Mann-Whitney U	0.622312
AIDA	0.833864	Mann-Whitney U	0.336085	0.738068	Mann-Whitney U	6.9e-09	0.95994	Mann-Whitney U	0.999811	0.833695	Mann-Whitney U	0.86914	0.823786	Mann-Whitney U	0.479013	1.14698	Mann-Whitney U	0.954458	1.07851	Mann-Whitney U	0.950109
AIF1	0.610123	Mann-Whitney U	0.0952621	0.907031	Mann-Whitney U	0.110912	1.04501	Mann-Whitney U	0.999811	0.739012	Mann-Whitney U	0.517605	1.01592	Mann-Whitney U	0.994373	1.12924	Mann-Whitney U	0.928099	0.867627	Mann-Whitney U	0.362974
AIF1L	1.17551	Mann-Whitney U	0.885705	1.24588	Mann-Whitney U	0.00035639	1.08841	Mann-Whitney U	0.999811	1.19027	Mann-Whitney U	0.562783	1.12728	Mann-Whitney U	0.861014	1.01688	Mann-Whitney U	0.978639	0.996651	Mann-Whitney U	0.827443
AIFM1	1.20556	Mann-Whitney U	0.340048	0.937238	Mann-Whitney U	0.245805	1.0459	Mann-Whitney U	0.999811	1.03955	Mann-Whitney U	0.879439	1.06837	Mann-Whitney U	0.99444	0.994045	Mann-Whitney U	0.989831	1.10655	Mann-Whitney U	0.627007
AIFM2	1.18841	Mann-Whitney U	0.751008	1.08167	Mann-Whitney U	0.412527	1.01104	Mann-Whitney U	0.999811	1.1378	Mann-Whitney U	0.868866	1.34308	Mann-Whitney U	0.365184	1.24026	Mann-Whitney U	0.834369	1.25821	Mann-Whitney U	0.260381
AIFM3	1.16793	Mann-Whitney U	0.951178	0.897171	Mann-Whitney U	0.161957	0.960494	Mann-Whitney U	0.999811	1.63884	Mann-Whitney U	0.258335	0.927691	Mann-Whitney U	0.969055	1.33577	Mann-Whitney U	0.388969	1.43474	Mann-Whitney U	0.327713
AIG1	0.953267	Mann-Whitney U	0.85014	0.9626	Mann-Whitney U	0.95825	1.06583	Mann-Whitney U	0.999811	0.801814	Mann-Whitney U	0.820863	0.908656	Mann-Whitney U	0.963966	1.06913	Mann-Whitney U	0.970491	1.16945	Mann-Whitney U	0.355415
AIM1	1.0709	Mann-Whitney U	0.981385	1.02618	Mann-Whitney U	0.814342	0.883703	Mann-Whitney U	0.999811	0.48229	Mann-Whitney U	0.0496131	1.01372	Mann-Whitney U	0.989403	0.844693	Mann-Whitney U	0.807148	1.11957	Mann-Whitney U	0.562577
AIM1L	1.12933	Mann-Whitney U	0.859688	0.876617	Mann-Whitney U	0.652919	1.10551	Mann-Whitney U	0.999811	1.83923	Mann-Whitney U	0.388737	1.11166	Mann-Whitney U	0.971423	1.31872	Mann-Whitney U	0.769982	1.24282	Mann-Whitney U	0.693319
AIM2	0.99179	Mann-Whitney U	0.563121	0.945463	Mann-Whitney U	0.483068	0.899971	Mann-Whitney U	0.999811	1.10731	Mann-Whitney U	0.850476	1.20008	Mann-Whitney U	0.991469	1.1752	Mann-Whitney U	0.922932	1.04445	Mann-Whitney U	0.787077
AIMP1	1.14865	Mann-Whitney U	0.966541	1.13218	Mann-Whitney U	0.0368193	1.0788	Mann-Whitney U	0.999811	0.915729	Mann-Whitney U	0.924622	1.07786	Mann-Whitney U	0.86797	0.993958	Mann-Whitney U	0.985553	1.13555	Mann-Whitney U	0.314172
AIMP2	1.2748	Mann-Whitney U	0.522635	1.16604	Mann-Whitney U	7.32e-05	1.03297	Mann-Whitney U	0.999811	1.31912	Mann-Whitney U	0.683728	1.15938	Mann-Whitney U	0.553302	1.12567	Mann-Whitney U	0.87238	1.16422	Mann-Whitney U	0.378141
AIP	0.966869	Mann-Whitney U	0.50558	0.95773	Mann-Whitney U	0.5168	1.02038	Mann-Whitney U	0.999811	0.913715	Mann-Whitney U	0.911664	1.06212	Mann-Whitney U	0.968345	1.06259	Mann-Whitney U	0.972313	1.0353	Mann-Whitney U	0.837064
AIPL1	1.01408	Mann-Whitney U	0.961733	0.807049	Mann-Whitney U	0.448023	1.05874	Mann-Whitney U	0.999811	1.25269	Mann-Whitney U	0.774698	0.860998	Mann-Whitney U	0.9794	1.1623	Mann-Whitney U	0.930498	1.19123	Mann-Whitney U	0.642474
AIRE	0.925796	Mann-Whitney U	0.966541	0.910642	Mann-Whitney U	0.741667	0.642467	Mann-Whitney U	0.999811	0.727578	Mann-Whitney U	0.856948	1.01289	Mann-Whitney U	0.961984	1.01509	Mann-Whitney U	0.972313	1.33892	Mann-Whitney U	0.745662
AJAP1	0.685858	Mann-Whitney U	0.384503	0.816688	Mann-Whitney U	0.0630831	0.79081	Mann-Whitney U	0.999811	1.14926	Mann-Whitney U	0.892078	1.11267	Mann-Whitney U	0.918706	0.816221	Mann-Whitney U	0.972313	1.08259	Mann-Whitney U	0.884098
AJUBA	1.12086	Mann-Whitney U	0.874068	0.864261	Mann-Whitney U	0.012857	0.93111	Mann-Whitney U	0.999811	0.899864	Mann-Whitney U	0.866297	1.00676	Mann-Whitney U	0.961683	1.25423	Mann-Whitney U	0.458568	1.19643	Mann-Whitney U	0.19889
AK1	0.85256	Mann-Whitney U	0.332807	0.768532	Mann-Whitney U	1.73e-09	0.872203	Mann-Whitney U	0.999811	0.946051	Mann-Whitney U	0.729083	0.901978	Mann-Whitney U	0.315375	1.08637	Mann-Whitney U	0.732884	1.22614	Mann-Whitney U	0.212606
AK2	0.999295	Mann-Whitney U	0.968681	0.909964	Mann-Whitney U	0.0057295	1.02651	Mann-Whitney U	0.999811	0.925802	Mann-Whitney U	0.907358	0.925196	Mann-Whitney U	0.940675	0.974525	Mann-Whitney U	0.999883	1.14051	Mann-Whitney U	0.210775
AK3	1.07924	Mann-Whitney U	0.858732	0.96868	Mann-Whitney U	0.337843	1.06522	Mann-Whitney U	0.999811	0.871895	Mann-Whitney U	0.851054	0.99777	Mann-Whitney U	0.991775	0.995138	Mann-Whitney U	0.983691	1.20013	Mann-Whitney U	0.424321
AK3P5	0.978402	Mann-Whitney U	0.901128	0.991173	Mann-Whitney U	0.775226	1.00532	Mann-Whitney U	0.999811	0.979906	Mann-Whitney U	0.806187	0.935109	Mann-Whitney U	0.897099	1.06608	Mann-Whitney U	0.987399	1.31035	Mann-Whitney U	0.0405619
AK4	1.17156	Mann-Whitney U	0.38478	0.972013	Mann-Whitney U	0.225906	1.09302	Mann-Whitney U	0.999811	0.655695	Mann-Whitney U	0.0717512	0.995285	Mann-Whitney U	0.995646	0.97065	Mann-Whitney U	0.94103	1.19793	Mann-Whitney U	0.147437
AK5	1.54665	Mann-Whitney U	0.396566	2.2001	Mann-Whitney U	4.24e-14	1.33294	Mann-Whitney U	0.999811	0.659428	Mann-Whitney U	0.577872	1.20028	Mann-Whitney U	0.759336	1.02148	Mann-Whitney U	0.997485	0.840992	Mann-Whitney U	0.435676
AK7	0.880092	Mann-Whitney U	0.77556	0.817594	Mann-Whitney U	0.0243235	1.14166	Mann-Whitney U	0.999811	1.35702	Mann-Whitney U	0.572309	0.983841	Mann-Whitney U	0.995646	1.09511	Mann-Whitney U	0.975899	1.20316	Mann-Whitney U	0.375222
AK8	1.16645	Mann-Whitney U	0.924377	1.15584	Mann-Whitney U	0.0146575	0.984242	Mann-Whitney U	0.999811	1.09982	Mann-Whitney U	0.590766	1.21787	Mann-Whitney U	0.87202	0.921887	Mann-Whitney U	0.975899	1.0605	Mann-Whitney U	0.718993
AKAP1	1.12971	Mann-Whitney U	0.756598	1.20513	Mann-Whitney U	5.56e-06	1.03887	Mann-Whitney U	0.999811	1.27427	Mann-Whitney U	0.550098	1.1295	Mann-Whitney U	0.815418	1.02806	Mann-Whitney U	0.985985	1.41886	Mann-Whitney U	0.00527026
AKAP10	0.948861	Mann-Whitney U	0.717348	0.939909	Mann-Whitney U	0.210986	0.971386	Mann-Whitney U	0.999811	0.911445	Mann-Whitney U	0.952698	0.975818	Mann-Whitney U	0.99118	0.952538	Mann-Whitney U	0.980963	1.10994	Mann-Whitney U	0.218424
AKAP11	0.853008	Mann-Whitney U	0.308479	0.803123	Mann-Whitney U	1.5e-07	0.944775	Mann-Whitney U	0.999811	0.867951	Mann-Whitney U	0.703041	0.887383	Mann-Whitney U	0.77325	1.03888	Mann-Whitney U	0.981176	1.17088	Mann-Whitney U	0.485472
AKAP12	1.01504	Mann-Whitney U	0.896917	1.36536	Mann-Whitney U	2.42e-10	1.13985	Mann-Whitney U	0.999811	1.32413	Mann-Whitney U	0.439467	1.18817	Mann-Whitney U	0.464642	1.05162	Mann-Whitney U	0.967971	0.865806	Mann-Whitney U	0.332708
AKAP13	0.868918	Mann-Whitney U	0.481258	0.923488	Mann-Whitney U	0.0547029	0.926467	Mann-Whitney U	0.999811	0.919685	Mann-Whitney U	0.712243	1.07766	Mann-Whitney U	0.998617	0.959138	Mann-Whitney U	0.94103	1.04069	Mann-Whitney U	0.321282
AKAP14	0.923971	Mann-Whitney U	0.951949	0.73013	Mann-Whitney U	0.0878919	0.87239	Mann-Whitney U	0.999811	1.37676	Mann-Whitney U	0.633262	1.44544	Mann-Whitney U	0.978079	1.0012	Mann-Whitney U	0.985985	0.613629	Mann-Whitney U	0.291953
AKAP17A	0.977136	Mann-Whitney U	0.920021	0.905478	Mann-Whitney U	0.0182675	1.05952	Mann-Whitney U	0.999811	0.965457	Mann-Whitney U	0.887888	0.875777	Mann-Whitney U	0.241045	0.986281	Mann-Whitney U	0.985553	1.63441	Mann-Whitney U	0.00256869
AKAP2	0.739733	Mann-Whitney U	0.28581	0.927897	Mann-Whitney U	0.0718947	0.802183	Mann-Whitney U	0.991848	1.14141	Mann-Whitney U	0.642689	0.825625	Mann-Whitney U	0.476936	1.09619	Mann-Whitney U	0.932247	0.98558	Mann-Whitney U	0.904562
AKAP3	0.921124	Mann-Whitney U	0.883873	1.23213	Mann-Whitney U	0.00225695	1.01266	Mann-Whitney U	0.999811	1.09855	Mann-Whitney U	0.99978	1.01037	Mann-Whitney U	0.97115	0.98052	Mann-Whitney U	0.995431	1.03114	Mann-Whitney U	0.914913
AKAP4	1.3016	Mann-Whitney U	0.942979	1.04857	Mann-Whitney U	0.893885	1.23869	Mann-Whitney U	0.999811	0.989804	Mann-Whitney U	0.851239	1.16409	Mann-Whitney U	0.987854	1.0153	Mann-Whitney U	0.987399	1.21617	Mann-Whitney U	0.745706
AKAP5	0.971597	Mann-Whitney U	0.767421	0.840301	Mann-Whitney U	0.040541	0.973015	Mann-Whitney U	0.999811	1.10876	Mann-Whitney U	0.848508	1.02601	Mann-Whitney U	0.952906	1.03537	Mann-Whitney U	0.992705	1.38777	Mann-Whitney U	0.317506
AKAP6	0.865715	Mann-Whitney U	0.62824	0.948258	Mann-Whitney U	0.925382	1.01533	Mann-Whitney U	0.999811	1.35287	Mann-Whitney U	0.354913	1.05506	Mann-Whitney U	0.97026	1.28621	Mann-Whitney U	0.289323	1.23135	Mann-Whitney U	0.467287
AKAP7	1.01417	Mann-Whitney U	0.817545	0.915643	Mann-Whitney U	0.475049	0.991815	Mann-Whitney U	0.999811	0.774766	Mann-Whitney U	0.512918	1.2011	Mann-Whitney U	0.973737	0.924926	Mann-Whitney U	0.987399	1.15063	Mann-Whitney U	0.401432
AKAP8	0.997218	Mann-Whitney U	0.97535	0.938119	Mann-Whitney U	0.0676997	0.944179	Mann-Whitney U	0.999811	1.10096	Mann-Whitney U	0.935909	0.949982	Mann-Whitney U	0.918706	1.02626	Mann-Whitney U	0.945358	1.33964	Mann-Whitney U	0.0217051
AKAP8L	0.920772	Mann-Whitney U	0.621834	0.808622	Mann-Whitney U	2.18e-07	0.951267	Mann-Whitney U	0.999811	1.24488	Mann-Whitney U	0.660766	0.87741	Mann-Whitney U	0.473167	1.0268	Mann-Whitney U	0.977032	1.44994	Mann-Whitney U	0.0207616
AKAP9	0.821109	Mann-Whitney U	0.464127	1.01878	Mann-Whitney U	0.894341	1.0581	Mann-Whitney U	0.999811	0.980029	Mann-Whitney U	0.801538	0.994258	Mann-Whitney U	0.960909	0.872945	Mann-Whitney U	0.967971	1.37321	Mann-Whitney U	0.173247
AKD1	0.856068	Mann-Whitney U	0.485027	0.947104	Mann-Whitney U	0.682424	0.881159	Mann-Whitney U	0.999811	1.13215	Mann-Whitney U	0.786171	0.92419	Mann-Whitney U	0.968345	0.960568	Mann-Whitney U	0.995323	1.14617	Mann-Whitney U	0.334225
AKIP1	0.975422	Mann-Whitney U	0.806021	0.922043	Mann-Whitney U	0.0870689	0.883143	Mann-Whitney U	0.999811	0.985819	Mann-Whitney U	0.797964	0.937598	Mann-Whitney U	0.952922	1.14585	Mann-Whitney U	0.727647	1.14298	Mann-Whitney U	0.479407
AKIRIN1	0.858386	Mann-Whitney U	0.311761	0.838953	Mann-Whitney U	7.98e-07	0.99168	Mann-Whitney U	0.999811	0.854477	Mann-Whitney U	0.855548	0.945853	Mann-Whitney U	0.898112	1.08184	Mann-Whitney U	0.971404	1.06423	Mann-Whitney U	0.578698
AKIRIN2	0.881106	Mann-Whitney U	0.596895	0.83726	Mann-Whitney U	1.5e-07	1.0087	Mann-Whitney U	0.999811	1.07684	Mann-Whitney U	0.724043	0.907903	Mann-Whitney U	0.745617	1.01436	Mann-Whitney U	0.916477	0.988247	Mann-Whitney U	0.999567
AKNA	0.812406	Mann-Whitney U	0.445854	0.85448	Mann-Whitney U	0.00456801	0.812557	Mann-Whitney U	0.980807	0.78585	Mann-Whitney U	0.486167	1.04074	Mann-Whitney U	0.995646	0.99236	Mann-Whitney U	0.978639	1.09551	Mann-Whitney U	0.479875
AKNAD1	1.12029	Mann-Whitney U	0.915226	1.07173	Mann-Whitney U	0.738276	1.04698	Mann-Whitney U	0.999811	1.65185	Mann-Whitney U	0.181708	1.36231	Mann-Whitney U	0.827978	1.0347	Mann-Whitney U	0.999883	0.894315	Mann-Whitney U	0.804561
AKR1A1	1.06291	Mann-Whitney U	0.995618	1.04376	Mann-Whitney U	0.442029	0.974027	Mann-Whitney U	0.999811	1.02026	Mann-Whitney U	0.958197	1.01075	Mann-Whitney U	0.991775	1.04867	Mann-Whitney U	0.993401	1.03828	Mann-Whitney U	0.802909
AKR1B1	0.796997	Mann-Whitney U	0.320827	0.840766	Mann-Whitney U	0.00565756	0.925556	Mann-Whitney U	0.999811	0.834687	Mann-Whitney U	0.990695	1.09779	Mann-Whitney U	0.994179	1.11075	Mann-Whitney U	0.913371	0.978702	Mann-Whitney U	0.58304
AKR1B10	1.18224	Mann-Whitney U	0.944822	0.825016	Mann-Whitney U	0.539858	0.490593	Mann-Whitney U	0.999811	1.24757	Mann-Whitney U	0.86691	0.954336	Mann-Whitney U	0.998241	1.55498	Mann-Whitney U	0.533571	0.84799	Mann-Whitney U	0.921785
AKR1B15	0.843561	Mann-Whitney U	0.566745	1.04512	Mann-Whitney U	0.230161	0.824062	Mann-Whitney U	0.999811	1.28563	Mann-Whitney U	0.64774	0.855096	Mann-Whitney U	0.912706	1.03591	Mann-Whitney U	0.999711	0.840975	Mann-Whitney U	0.923688
AKR1C1	0.615946	Mann-Whitney U	0.220585	0.569046	Mann-Whitney U	1.59e-15	0.959364	Mann-Whitney U	0.999811	0.760617	Mann-Whitney U	0.686429	0.733651	Mann-Whitney U	0.353395	1.17867	Mann-Whitney U	0.950028	1.22266	Mann-Whitney U	0.379612
AKR1C2	0.774346	Mann-Whitney U	0.764475	0.655648	Mann-Whitney U	2.85e-07	0.82563	Mann-Whitney U	0.999811	0.695842	Mann-Whitney U	0.490802	0.79436	Mann-Whitney U	0.902756	0.99761	Mann-Whitney U	0.959337	1.12237	Mann-Whitney U	0.964422
AKR1C3	0.666177	Mann-Whitney U	0.227879	0.574939	Mann-Whitney U	3.07e-16	1.0624	Mann-Whitney U	0.999811	0.503077	Mann-Whitney U	0.0667551	0.686265	Mann-Whitney U	0.181197	0.971738	Mann-Whitney U	0.987399	1.01501	Mann-Whitney U	0.801168
AKR1C4	0.772276	Mann-Whitney U	0.996737	0.721521	Mann-Whitney U	0.11538	1.19552	Mann-Whitney U	0.999811	1.08184	Mann-Whitney U	0.889021	0.8678	Mann-Whitney U	0.950582	1.08937	Mann-Whitney U	0.993419	1.3175	Mann-Whitney U	0.678378
AKR1D1	2.99401	Mann-Whitney U	0.246802	2.08845	Mann-Whitney U	1.08e-07	1.03823	Mann-Whitney U	0.999811	1.49336	Mann-Whitney U	0.637339	1.62195	Mann-Whitney U	0.624527	1.24575	Mann-Whitney U	0.863899	0.880753	Mann-Whitney U	0.798595
AKR1E2	0.641243	Mann-Whitney U	0.429902	0.620486	Mann-Whitney U	3.63e-10	1.10245	Mann-Whitney U	0.999811	1.0267	Mann-Whitney U	0.978247	0.809694	Mann-Whitney U	0.38172	0.979532	Mann-Whitney U	0.979335	1.33605	Mann-Whitney U	0.568351
AKR7A2	1.09053	Mann-Whitney U	0.881172	1.01831	Mann-Whitney U	0.771616	0.969917	Mann-Whitney U	0.999811	0.875419	Mann-Whitney U	0.914653	1.00924	Mann-Whitney U	0.975728	1.0026	Mann-Whitney U	0.981699	1.21287	Mann-Whitney U	0.180457
AKR7A3	1.22914	Mann-Whitney U	0.690798	1.08343	Mann-Whitney U	0.0554808	0.900476	Mann-Whitney U	0.999811	1.13653	Mann-Whitney U	0.818301	0.9793	Mann-Whitney U	0.963972	1.0003	Mann-Whitney U	0.993419	1.39888	Mann-Whitney U	0.00860967
AKR7L	1.16911	Mann-Whitney U	0.703334	1.20746	Mann-Whitney U	0.00905077	1.09132	Mann-Whitney U	0.999811	1.49053	Mann-Whitney U	0.648603	0.979608	Mann-Whitney U	0.829591	0.989528	Mann-Whitney U	0.983341	1.20862	Mann-Whitney U	0.071097
AKT1	1.15738	Mann-Whitney U	0.472756	0.990676	Mann-Whitney U	0.794019	1.12007	Mann-Whitney U	0.999811	0.814165	Mann-Whitney U	0.696888	1.12199	Mann-Whitney U	0.774115	1.13812	Mann-Whitney U	0.755036	1.38621	Mann-Whitney U	0.0142339
AKT1S1	1.16059	Mann-Whitney U	0.565759	0.982859	Mann-Whitney U	0.87297	0.981218	Mann-Whitney U	0.999811	0.790471	Mann-Whitney U	0.448078	1.06444	Mann-Whitney U	0.979237	1.06529	Mann-Whitney U	0.756911	1.20293	Mann-Whitney U	0.0300159
AKT2	1.07848	Mann-Whitney U	0.916701	1.01253	Mann-Whitney U	0.784013	0.985821	Mann-Whitney U	0.999811	1.02928	Mann-Whitney U	0.962818	1.0667	Mann-Whitney U	0.84345	0.98767	Mann-Whitney U	0.989485	1.27205	Mann-Whitney U	0.0721409
AKT3	0.884282	Mann-Whitney U	0.747659	1.25138	Mann-Whitney U	0.000388375	1.04657	Mann-Whitney U	0.999811	1.18056	Mann-Whitney U	0.738605	1.25228	Mann-Whitney U	0.430906	0.781309	Mann-Whitney U	0.68891	1.0226	Mann-Whitney U	0.886749
AKTIP	0.766189	Mann-Whitney U	0.163958	0.846932	Mann-Whitney U	0.00470081	0.960635	Mann-Whitney U	0.999811	0.692098	Mann-Whitney U	0.514178	0.966424	Mann-Whitney U	0.912706	0.886008	Mann-Whitney U	0.967971	1.18529	Mann-Whitney U	0.465412
ALAD	1.03448	Mann-Whitney U	0.969675	1.09617	Mann-Whitney U	0.157755	0.987874	Mann-Whitney U	0.999811	0.76746	Mann-Whitney U	0.639083	1.18086	Mann-Whitney U	0.709697	1.11252	Mann-Whitney U	0.566438	1.09382	Mann-Whitney U	0.733269
ALAS1	1.10614	Mann-Whitney U	0.984665	1.06325	Mann-Whitney U	0.342572	1.03451	Mann-Whitney U	0.999811	1.05382	Mann-Whitney U	0.960586	1.03932	Mann-Whitney U	0.95656	1.08646	Mann-Whitney U	0.928099	1.09459	Mann-Whitney U	0.290135
ALAS2	0.865525	Mann-Whitney U	0.975218	0.882744	Mann-Whitney U	0.776407	1.27632	Mann-Whitney U	0.999811	1.57476	Mann-Whitney U	0.564202	0.861767	Mann-Whitney U	0.854218	1.37584	Mann-Whitney U	0.338738	1.70002	Mann-Whitney U	0.0754413
ALB	1.47647	Mann-Whitney U	0.837278	1.39123	Mann-Whitney U	0.0137386	1.32954	Mann-Whitney U	0.999811	1.70985	Mann-Whitney U	0.722317	0.802556	Mann-Whitney U	0.980925	1.05042	Mann-Whitney U	0.985985	1.41958	Mann-Whitney U	0.074288
ALCAM	1.26902	Mann-Whitney U	0.585719	1.5156	Mann-Whitney U	1.66e-16	1.02675	Mann-Whitney U	0.999811	1.6154	Mann-Whitney U	0.305869	1.21737	Mann-Whitney U	0.218738	1.16693	Mann-Whitney U	0.744028	1.43571	Mann-Whitney U	0.308953
ALDH16A1	0.949722	Mann-Whitney U	0.799909	0.969692	Mann-Whitney U	0.964639	0.948754	Mann-Whitney U	0.999811	0.879344	Mann-Whitney U	0.929428	1.06869	Mann-Whitney U	0.833525	1.08664	Mann-Whitney U	0.961371	1.13175	Mann-Whitney U	0.243245
ALDH18A1	1.08136	Mann-Whitney U	0.803227	0.970345	Mann-Whitney U	0.305433	1.05168	Mann-Whitney U	0.999811	0.711704	Mann-Whitney U	0.207874	0.937938	Mann-Whitney U	0.935589	0.981795	Mann-Whitney U	0.978639	1.22794	Mann-Whitney U	0.220631
ALDH1A1	0.584478	Mann-Whitney U	0.0883744	0.72312	Mann-Whitney U	1.96e-05	0.907281	Mann-Whitney U	0.999811	0.435571	Mann-Whitney U	0.164821	0.933807	Mann-Whitney U	0.821588	0.906219	Mann-Whitney U	0.71941	1.02487	Mann-Whitney U	0.926173
ALDH1A2	1.10083	Mann-Whitney U	0.966694	1.12565	Mann-Whitney U	0.158241	0.637989	Mann-Whitney U	0.999811	0.577038	Mann-Whitney U	0.223558	1.61167	Mann-Whitney U	0.675913	0.695716	Mann-Whitney U	0.894325	0.625266	Mann-Whitney U	0.154665
ALDH1A3	1.29286	Mann-Whitney U	0.836032	1.0868	Mann-Whitney U	0.19427	0.779724	Mann-Whitney U	0.999811	0.240935	Mann-Whitney U	0.00332252	1.44031	Mann-Whitney U	0.260586	0.512871	Mann-Whitney U	0.289323	0.927231	Mann-Whitney U	0.367552
ALDH1B1	1.14243	Mann-Whitney U	0.695195	0.934835	Mann-Whitney U	0.507505	0.947283	Mann-Whitney U	0.999811	0.780106	Mann-Whitney U	0.209752	1.02635	Mann-Whitney U	0.995646	1.07923	Mann-Whitney U	0.989831	1.057	Mann-Whitney U	0.507138
ALDH1L1	0.945766	Mann-Whitney U	0.969569	0.908939	Mann-Whitney U	0.770736	0.630952	Mann-Whitney U	0.958861	0.505554	Mann-Whitney U	0.323165	0.774303	Mann-Whitney U	0.998941	0.788121	Mann-Whitney U	0.930498	0.723927	Mann-Whitney U	0.877651
ALDH1L2	0.730838	Mann-Whitney U	0.419947	0.819394	Mann-Whitney U	0.00179546	0.896933	Mann-Whitney U	0.999811	0.915621	Mann-Whitney U	0.989023	1.00565	Mann-Whitney U	0.962795	1.00417	Mann-Whitney U	0.997485	1.10144	Mann-Whitney U	0.793063
ALDH2	1.06154	Mann-Whitney U	0.982323	1.06805	Mann-Whitney U	0.455924	0.818043	Mann-Whitney U	0.999811	0.657348	Mann-Whitney U	0.0738376	1.16447	Mann-Whitney U	0.961722	0.985953	Mann-Whitney U	0.920964	1.21866	Mann-Whitney U	0.189427
ALDH3A1	0.708793	Mann-Whitney U	0.494883	0.847624	Mann-Whitney U	0.165056	0.984672	Mann-Whitney U	0.999811	1.00384	Mann-Whitney U	0.819093	1.58621	Mann-Whitney U	0.645967	1.25244	Mann-Whitney U	0.740593	0.84298	Mann-Whitney U	0.857726
ALDH3A2	1.02126	Mann-Whitney U	0.921235	1.29636	Mann-Whitney U	5.47e-14	0.936062	Mann-Whitney U	0.999811	1.09113	Mann-Whitney U	0.709568	1.35488	Mann-Whitney U	0.0279142	1.01515	Mann-Whitney U	0.977031	1.04007	Mann-Whitney U	0.607796
ALDH3B1	1.13519	Mann-Whitney U	0.806119	1.05207	Mann-Whitney U	0.0469403	0.943127	Mann-Whitney U	0.999811	0.997937	Mann-Whitney U	0.985919	1.02335	Mann-Whitney U	0.944962	1.30419	Mann-Whitney U	0.541634	1.14725	Mann-Whitney U	0.390141
ALDH3B2	1.3786	Mann-Whitney U	0.174379	2.42116	Mann-Whitney U	2.53e-21	1.27899	Mann-Whitney U	0.999811	0.881472	Mann-Whitney U	0.388495	2.24225	Mann-Whitney U	0.00352769	1.78039	Mann-Whitney U	0.407502	0.846104	Mann-Whitney U	0.93324
ALDH4A1	1.45578	Mann-Whitney U	0.0699027	1.44819	Mann-Whitney U	7.75e-10	1.01927	Mann-Whitney U	0.999811	0.671791	Mann-Whitney U	0.212276	1.28797	Mann-Whitney U	0.487484	0.922027	Mann-Whitney U	0.843354	1.10245	Mann-Whitney U	0.733269
ALDH5A1	0.928838	Mann-Whitney U	0.915226	1.02713	Mann-Whitney U	0.96999	1.085	Mann-Whitney U	0.999811	0.826094	Mann-Whitney U	0.912748	1.04013	Mann-Whitney U	0.95677	1.00286	Mann-Whitney U	0.98552	1.07044	Mann-Whitney U	0.806194
ALDH6A1	1.26621	Mann-Whitney U	0.36961	1.3096	Mann-Whitney U	2.45e-08	1.00114	Mann-Whitney U	0.999811	0.728685	Mann-Whitney U	0.236535	1.17016	Mann-Whitney U	0.358456	1.04643	Mann-Whitney U	0.997395	1.08551	Mann-Whitney U	0.827562
ALDH7A1	0.940211	Mann-Whitney U	0.992509	1.22961	Mann-Whitney U	1.65e-06	0.887795	Mann-Whitney U	0.999811	0.784863	Mann-Whitney U	0.357454	1.36067	Mann-Whitney U	0.0857975	1.00631	Mann-Whitney U	0.997395	1.16151	Mann-Whitney U	0.555379
ALDH8A1	0.83838	Mann-Whitney U	0.752256	1.06447	Mann-Whitney U	0.35132	0.835779	Mann-Whitney U	0.958861	1.26097	Mann-Whitney U	0.701042	0.900781	Mann-Whitney U	0.987854	1.10007	Mann-Whitney U	0.997963	1.3672	Mann-Whitney U	0.100773
ALDH9A1	0.896185	Mann-Whitney U	0.724398	0.938983	Mann-Whitney U	0.0850443	0.983499	Mann-Whitney U	0.999811	0.909579	Mann-Whitney U	0.839557	0.939569	Mann-Whitney U	0.980599	1.03306	Mann-Whitney U	0.985448	0.951385	Mann-Whitney U	0.672275
ALDOA	1.04938	Mann-Whitney U	0.960016	0.974089	Mann-Whitney U	0.417694	1.04824	Mann-Whitney U	0.999811	0.876641	Mann-Whitney U	0.711126	0.965888	Mann-Whitney U	0.97078	1.14737	Mann-Whitney U	0.509811	1.21258	Mann-Whitney U	0.215343
ALDOB	0.954293	Mann-Whitney U	0.983166	1.00382	Mann-Whitney U	0.905654	0.814179	Mann-Whitney U	0.999811	2.30183	Mann-Whitney U	0.154566	0.709501	Mann-Whitney U	0.232469	0.908223	Mann-Whitney U	0.977032	1.13813	Mann-Whitney U	0.815802
ALDOC	1.09504	Mann-Whitney U	0.969496	0.784668	Mann-Whitney U	0.000788226	1.10061	Mann-Whitney U	0.999811	0.881863	Mann-Whitney U	0.989023	0.954032	Mann-Whitney U	0.962153	1.18825	Mann-Whitney U	0.606361	1.08011	Mann-Whitney U	0.562002
ALG1	1.04944	Mann-Whitney U	0.982323	0.92313	Mann-Whitney U	0.19066	1.04531	Mann-Whitney U	0.999811	0.830317	Mann-Whitney U	0.626404	0.978454	Mann-Whitney U	0.987854	1.12498	Mann-Whitney U	0.923904	1.11861	Mann-Whitney U	0.526119
ALG10	0.924399	Mann-Whitney U	0.720597	1.03827	Mann-Whitney U	0.53922	0.979783	Mann-Whitney U	0.999811	0.985354	Mann-Whitney U	0.866839	0.97643	Mann-Whitney U	0.99118	1.07227	Mann-Whitney U	0.935922	1.03896	Mann-Whitney U	0.805375
ALG10B	0.810926	Mann-Whitney U	0.381491	1.05483	Mann-Whitney U	0.708493	1.02455	Mann-Whitney U	0.999811	0.931096	Mann-Whitney U	0.949323	0.896843	Mann-Whitney U	0.98015	1.09489	Mann-Whitney U	0.925482	1.12296	Mann-Whitney U	0.968858
ALG11	0.842463	Mann-Whitney U	0.397998	0.839366	Mann-Whitney U	7.37e-06	1.03265	Mann-Whitney U	0.999811	0.869395	Mann-Whitney U	0.749415	0.936896	Mann-Whitney U	0.819092	0.986604	Mann-Whitney U	0.985985	1.04181	Mann-Whitney U	0.888255
ALG12	1.02293	Mann-Whitney U	0.883855	0.961233	Mann-Whitney U	0.715771	0.990788	Mann-Whitney U	0.999811	0.770201	Mann-Whitney U	0.471669	0.959268	Mann-Whitney U	0.970798	1.05509	Mann-Whitney U	0.989485	1.42766	Mann-Whitney U	0.0154648
ALG13	0.893111	Mann-Whitney U	0.697766	0.886796	Mann-Whitney U	0.00127937	1.0567	Mann-Whitney U	0.999811	0.841756	Mann-Whitney U	0.624664	0.894707	Mann-Whitney U	0.289746	1.05983	Mann-Whitney U	0.931223	1.30096	Mann-Whitney U	0.0731769
ALG14	1.06635	Mann-Whitney U	0.933699	1.13939	Mann-Whitney U	0.0181544	0.975648	Mann-Whitney U	0.999811	1.05644	Mann-Whitney U	0.947218	1.05786	Mann-Whitney U	0.963972	0.998673	Mann-Whitney U	0.945358	0.92411	Mann-Whitney U	0.643925
ALG1L	0.944432	Mann-Whitney U	0.849081	0.750416	Mann-Whitney U	0.00222043	0.79016	Mann-Whitney U	0.999811	2.08915	Mann-Whitney U	0.503093	0.712735	Mann-Whitney U	0.430337	0.826411	Mann-Whitney U	0.930498	0.879043	Mann-Whitney U	0.788365
ALG1L2		Mann-Whitney U	0.583712		Mann-Whitney U	0.927658		Mann-Whitney U	0.999811		Mann-Whitney U	0.991074		Mann-Whitney U	0.957462		Mann-Whitney U	0.925173		Mann-Whitney U	0.257282
ALG2	0.991657	Mann-Whitney U	0.899958	0.985764	Mann-Whitney U	0.599825	0.957326	Mann-Whitney U	0.999811	1.02997	Mann-Whitney U	0.80462	1.00631	Mann-Whitney U	0.997917	0.979023	Mann-Whitney U	0.777195	1.05008	Mann-Whitney U	0.782517
ALG3	1.1744	Mann-Whitney U	0.426643	1.0836	Mann-Whitney U	0.0408623	1.05545	Mann-Whitney U	0.999811	0.866146	Mann-Whitney U	0.495436	0.895733	Mann-Whitney U	0.987301	1.02424	Mann-Whitney U	0.967971	1.09147	Mann-Whitney U	0.256214
ALG5	0.953858	Mann-Whitney U	0.987035	1.03232	Mann-Whitney U	0.832834	1.08164	Mann-Whitney U	0.999811	0.949196	Mann-Whitney U	0.784218	1.10267	Mann-Whitney U	0.780006	0.920167	Mann-Whitney U	0.978565	0.971638	Mann-Whitney U	0.56602
ALG6	1.02075	Mann-Whitney U	0.936892	1.04948	Mann-Whitney U	0.243209	1.03482	Mann-Whitney U	0.999811	1.10217	Mann-Whitney U	0.682667	1.00758	Mann-Whitney U	0.990772	0.986943	Mann-Whitney U	0.997485	1.08578	Mann-Whitney U	0.509319
ALG8	1.05308	Mann-Whitney U	0.967269	1.09463	Mann-Whitney U	0.0268013	1.13625	Mann-Whitney U	0.999811	0.990184	Mann-Whitney U	0.869859	1.04744	Mann-Whitney U	0.882468	1.00991	Mann-Whitney U	0.987399	1.14241	Mann-Whitney U	0.568981
ALG9	1.02429	Mann-Whitney U	0.774657	0.976723	Mann-Whitney U	0.668051	0.979977	Mann-Whitney U	0.999811	0.977344	Mann-Whitney U	0.912652	1.06923	Mann-Whitney U	0.960909	1.02486	Mann-Whitney U	0.985985	1.26652	Mann-Whitney U	0.216085
ALK	0.829721	Mann-Whitney U	0.6521	0.961299	Mann-Whitney U	0.972549	1.14824	Mann-Whitney U	0.999811	1.73451	Mann-Whitney U	0.403441	1.18665	Mann-Whitney U	0.977893	1.05095	Mann-Whitney U	0.923904	1.28646	Mann-Whitney U	0.485763
ALKBH1	1.02515	Mann-Whitney U	0.999404	0.999387	Mann-Whitney U	0.996142	0.963856	Mann-Whitney U	0.999811	1.19723	Mann-Whitney U	0.637218	1.00023	Mann-Whitney U	0.991775	1.07511	Mann-Whitney U	0.930498	1.02968	Mann-Whitney U	0.382822
ALKBH2	1.20645	Mann-Whitney U	0.660546	1.11367	Mann-Whitney U	0.000278289	1.13613	Mann-Whitney U	0.999811	0.98267	Mann-Whitney U	0.825082	1.28982	Mann-Whitney U	0.172984	1.02009	Mann-Whitney U	0.998644	1.2497	Mann-Whitney U	0.0428083
ALKBH3	0.879046	Mann-Whitney U	0.644043	0.98292	Mann-Whitney U	0.811445	0.954293	Mann-Whitney U	0.999811	0.876445	Mann-Whitney U	0.856753	1.03949	Mann-Whitney U	0.99118	1.11702	Mann-Whitney U	0.915518	1.13017	Mann-Whitney U	0.41853
ALKBH4	1.10604	Mann-Whitney U	0.803705	0.92557	Mann-Whitney U	0.444127	1.05855	Mann-Whitney U	0.999811	0.871864	Mann-Whitney U	0.736555	1.07209	Mann-Whitney U	0.961924	1.05835	Mann-Whitney U	0.998744	1.07541	Mann-Whitney U	0.675904
ALKBH5	1.01141	Mann-Whitney U	0.784489	0.856453	Mann-Whitney U	0.00643385	1.02118	Mann-Whitney U	0.999811	0.94023	Mann-Whitney U	0.769253	0.93502	Mann-Whitney U	0.96518	1.11074	Mann-Whitney U	0.976275	1.27942	Mann-Whitney U	0.0895928
ALKBH6	1.03395	Mann-Whitney U	0.98829	0.994616	Mann-Whitney U	0.942898	0.889478	Mann-Whitney U	0.999811	0.919399	Mann-Whitney U	0.888655	1.02704	Mann-Whitney U	0.998241	1.11608	Mann-Whitney U	0.925227	1.11274	Mann-Whitney U	0.537038
ALKBH7	1.04458	Mann-Whitney U	0.983548	1.00249	Mann-Whitney U	0.965146	0.938822	Mann-Whitney U	0.999811	1.01724	Mann-Whitney U	0.944088	0.962661	Mann-Whitney U	0.91422	1.01656	Mann-Whitney U	0.979602	1.11458	Mann-Whitney U	0.112184
ALKBH8	0.764904	Mann-Whitney U	0.409336	0.922678	Mann-Whitney U	0.0649913	0.869807	Mann-Whitney U	0.999811	0.749839	Mann-Whitney U	0.406959	0.971021	Mann-Whitney U	0.959105	0.958398	Mann-Whitney U	0.963308	1.03883	Mann-Whitney U	0.684494
ALLC	0.662317	Mann-Whitney U	0.342493	0.762089	Mann-Whitney U	0.0220065	0.757293	Mann-Whitney U	0.999811	0.979613	Mann-Whitney U	0.980878	0.701191	Mann-Whitney U	0.29439	0.816155	Mann-Whitney U	0.478557	0.960762	Mann-Whitney U	0.762583
ALMS1	0.915223	Mann-Whitney U	0.566419	1.02079	Mann-Whitney U	0.794972	0.882538	Mann-Whitney U	0.999811	1.18076	Mann-Whitney U	0.353277	0.980251	Mann-Whitney U	0.960001	1.08215	Mann-Whitney U	0.944524	1.25005	Mann-Whitney U	0.0820108
ALOX12	1.26124	Mann-Whitney U	0.884555	1.06783	Mann-Whitney U	0.236932	0.93631	Mann-Whitney U	0.999811	1.25262	Mann-Whitney U	0.741167	1.26064	Mann-Whitney U	0.88729	1.06607	Mann-Whitney U	0.938811	1.43298	Mann-Whitney U	0.0144617
ALOX12B	1.07491	Mann-Whitney U	0.90145	1.39963	Mann-Whitney U	4.29e-07	1.19495	Mann-Whitney U	0.999811	0.625205	Mann-Whitney U	0.35034	1.56561	Mann-Whitney U	0.132355	1.03504	Mann-Whitney U	0.977031	1.13723	Mann-Whitney U	0.461957
ALOX15	0.798182	Mann-Whitney U	0.516329	0.902906	Mann-Whitney U	0.0748838	0.74816	Mann-Whitney U	0.999811	0.802439	Mann-Whitney U	0.999818	0.914434	Mann-Whitney U	0.944962	0.942328	Mann-Whitney U	0.939345	0.748876	Mann-Whitney U	0.472305
ALOX15B	11.6408	Mann-Whitney U	0.0809851	26.5797	Mann-Whitney U	9.09e-55	1.7356	Mann-Whitney U	0.999811	0.297735	Mann-Whitney U	0.0169813	13.838	Mann-Whitney U	3.12e-06	1.27601	Mann-Whitney U	0.970491	1.21402	Mann-Whitney U	0.992964
ALOX5	0.818609	Mann-Whitney U	0.423616	0.867275	Mann-Whitney U	0.0186768	0.887979	Mann-Whitney U	0.999811	0.618509	Mann-Whitney U	0.634048	0.963465	Mann-Whitney U	0.960909	1.02222	Mann-Whitney U	0.978639	0.903207	Mann-Whitney U	0.765293
ALOX5AP	0.904118	Mann-Whitney U	0.619027	1.05396	Mann-Whitney U	0.931731	0.997006	Mann-Whitney U	0.999811	0.684623	Mann-Whitney U	0.696457	0.988816	Mann-Whitney U	0.99118	0.946429	Mann-Whitney U	0.987399	0.709121	Mann-Whitney U	0.117123
ALOXE3	0.8892	Mann-Whitney U	0.644043	0.944371	Mann-Whitney U	0.829048	1.17283	Mann-Whitney U	0.999811	0.623822	Mann-Whitney U	0.286511	1.04144	Mann-Whitney U	0.982613	1.00528	Mann-Whitney U	0.972313	0.853929	Mann-Whitney U	0.833238
ALPI	1.17469	Mann-Whitney U	0.784865	0.904337	Mann-Whitney U	0.923347	1.22226	Mann-Whitney U	0.999811	0.820966	Mann-Whitney U	0.941693	0.978889	Mann-Whitney U	0.975141	1.1973	Mann-Whitney U	0.99573	1.0062	Mann-Whitney U	0.913265
ALPK1	0.830403	Mann-Whitney U	0.514522	0.982303	Mann-Whitney U	0.867528	0.986278	Mann-Whitney U	0.999811	0.54828	Mann-Whitney U	0.110021	1.11553	Mann-Whitney U	0.992048	1.03441	Mann-Whitney U	0.972313	1.20846	Mann-Whitney U	0.49869
ALPK2	1.2679	Mann-Whitney U	0.581815	1.29377	Mann-Whitney U	0.00424075	1.1218	Mann-Whitney U	0.999811	1.62815	Mann-Whitney U	0.562468	1.10897	Mann-Whitney U	0.939424	1.23055	Mann-Whitney U	0.916477	1.36213	Mann-Whitney U	0.439188
ALPK3	1.14312	Mann-Whitney U	0.876839	1.00466	Mann-Whitney U	0.849415	0.895708	Mann-Whitney U	0.999811	0.546145	Mann-Whitney U	0.253688	0.931604	Mann-Whitney U	0.965544	1.01738	Mann-Whitney U	0.999284	1.36295	Mann-Whitney U	0.220649
ALPL	0.806726	Mann-Whitney U	0.865837	0.704998	Mann-Whitney U	1.51e-09	0.927968	Mann-Whitney U	0.999811	0.765187	Mann-Whitney U	0.969449	0.807763	Mann-Whitney U	0.475287	1.10257	Mann-Whitney U	0.948235	0.925578	Mann-Whitney U	0.244499
ALPP	0.574178	Mann-Whitney U	0.888169	0.997686	Mann-Whitney U	0.729339	1.47789	Mann-Whitney U	0.999811	2.10087	Mann-Whitney U	0.717321	0.788301	Mann-Whitney U	0.949824	1.53298	Mann-Whitney U	0.830725	1.56105	Mann-Whitney U	0.407737
ALPPL2	0.82429	Mann-Whitney U	0.966694	0.859133	Mann-Whitney U	0.528116	1.73339	Mann-Whitney U	0.999811	1.86374	Mann-Whitney U	0.512315	1.09697	Mann-Whitney U	0.949824	1.38761	Mann-Whitney U	0.869481	0.930763	Mann-Whitney U	0.776268
ALS2	0.980567	Mann-Whitney U	0.809074	0.964931	Mann-Whitney U	0.712852	0.996775	Mann-Whitney U	0.999811	1.00654	Mann-Whitney U	0.64485	1.01325	Mann-Whitney U	0.99118	1.02956	Mann-Whitney U	0.977032	1.13431	Mann-Whitney U	0.125779
ALS2CL	0.883002	Mann-Whitney U	0.767421	0.727121	Mann-Whitney U	1.66e-06	0.837249	Mann-Whitney U	0.999811	1.23248	Mann-Whitney U	0.967702	0.83876	Mann-Whitney U	0.550947	1.08605	Mann-Whitney U	0.826598	1.28982	Mann-Whitney U	0.15435
ALS2CR11	0.986649	Mann-Whitney U	0.994116	1.10758	Mann-Whitney U	0.153139	1.08159	Mann-Whitney U	0.999811	1.12599	Mann-Whitney U	0.958767	1.02692	Mann-Whitney U	0.987854	1.17118	Mann-Whitney U	0.754958	1.00331	Mann-Whitney U	0.933816
ALS2CR12	0.762684	Mann-Whitney U	0.571291	1.06955	Mann-Whitney U	0.121164	0.926037	Mann-Whitney U	0.999811	0.82451	Mann-Whitney U	0.897305	1.17453	Mann-Whitney U	0.936853	1.01895	Mann-Whitney U	0.99557	1.36565	Mann-Whitney U	0.209796
ALS2CR8	0.905562	Mann-Whitney U	0.381491	1.00514	Mann-Whitney U	0.66983	1.03759	Mann-Whitney U	0.999811	1.06408	Mann-Whitney U	0.945845	1.0633	Mann-Whitney U	0.97582	1.04907	Mann-Whitney U	0.997062	1.11626	Mann-Whitney U	0.145195
ALX1	0.695584	Mann-Whitney U	0.955701	0.618116	Mann-Whitney U	0.00164558	1.0372	Mann-Whitney U	0.999811	1.19606	Mann-Whitney U	0.881005	0.71937	Mann-Whitney U	0.812126	1.20064	Mann-Whitney U	0.96145	1.58651	Mann-Whitney U	0.378693
ALX3	0.807424	Mann-Whitney U	0.805212	1.33367	Mann-Whitney U	0.0125882	1.06096	Mann-Whitney U	0.999811	1.64111	Mann-Whitney U	0.706563	1.13082	Mann-Whitney U	0.988352	1.27544	Mann-Whitney U	0.842403	1.30958	Mann-Whitney U	0.55845
ALX4	0.886445	Mann-Whitney U	0.936892	0.622516	Mann-Whitney U	1.22e-10	0.931351	Mann-Whitney U	0.999811	1.01175	Mann-Whitney U	0.880282	0.752941	Mann-Whitney U	0.0936315	0.896248	Mann-Whitney U	0.986652	1.06202	Mann-Whitney U	0.791341
ALYREF	0.864782	Mann-Whitney U	0.752256	0.818042	Mann-Whitney U	0.000135418	1.02707	Mann-Whitney U	0.999811	1.17378	Mann-Whitney U	0.447409	0.907516	Mann-Whitney U	0.920716	1.01784	Mann-Whitney U	0.930498	1.15463	Mann-Whitney U	0.44474
AMACR	1.20117	Mann-Whitney U	0.746449	1.63633	Mann-Whitney U	3.71e-06	1.16865	Mann-Whitney U	0.999811	0.588804	Mann-Whitney U	0.752824	1.59805	Mann-Whitney U	0.670059	0.561004	Mann-Whitney U	0.558135	0.829265	Mann-Whitney U	0.773462
AMBN	0.795365	Mann-Whitney U	0.731822	1.13464	Mann-Whitney U	0.47354	0.853219	Mann-Whitney U	0.999811	1.12917	Mann-Whitney U	0.911166	0.855264	Mann-Whitney U	0.98974	1.2888	Mann-Whitney U	0.977031	1.19722	Mann-Whitney U	0.904988
AMBP	0.928828	Mann-Whitney U	0.84061	1.23677	Mann-Whitney U	0.0677353	1.1459	Mann-Whitney U	0.999811	1.30709	Mann-Whitney U	0.758182	0.8798	Mann-Whitney U	0.88399	0.775931	Mann-Whitney U	0.845518	1.57941	Mann-Whitney U	0.0684311
AMBRA1	0.917618	Mann-Whitney U	0.707303	0.856534	Mann-Whitney U	0.00276163	0.936852	Mann-Whitney U	0.999811	1.05239	Mann-Whitney U	0.891462	0.942787	Mann-Whitney U	0.960909	1.06677	Mann-Whitney U	0.978639	1.29463	Mann-Whitney U	0.0158009
AMD1	0.808294	Mann-Whitney U	0.476718	0.66737	Mann-Whitney U	1.15e-12	0.943608	Mann-Whitney U	0.999811	0.45885	Mann-Whitney U	0.0265061	0.724765	Mann-Whitney U	0.157215	0.762224	Mann-Whitney U	0.20196	0.971271	Mann-Whitney U	0.867686
AMDHD1	1.05585	Mann-Whitney U	0.977565	0.858813	Mann-Whitney U	0.153407	0.855588	Mann-Whitney U	0.999811	1.33065	Mann-Whitney U	0.308505	0.917159	Mann-Whitney U	0.956644	1.11542	Mann-Whitney U	0.826598	1.38156	Mann-Whitney U	0.0692281
AMDHD2	0.935974	Mann-Whitney U	0.982323	0.874937	Mann-Whitney U	0.00356509	0.909415	Mann-Whitney U	0.999811	1.24171	Mann-Whitney U	0.863564	0.840373	Mann-Whitney U	0.756494	1.09438	Mann-Whitney U	0.9267	1.28385	Mann-Whitney U	0.0173091
AMELX	0.892044	Mann-Whitney U	0.650101	0.94642	Mann-Whitney U	0.163348	0.833828	Mann-Whitney U	0.999811	0.663986	Mann-Whitney U	0.305748	1.00864	Mann-Whitney U	0.985402	0.973194	Mann-Whitney U	0.893913	1.11408	Mann-Whitney U	0.322035
AMFR	0.986305	Mann-Whitney U	0.861362	0.918279	Mann-Whitney U	0.560478	1.03225	Mann-Whitney U	0.999811	0.806599	Mann-Whitney U	0.392726	1.02304	Mann-Whitney U	0.99118	1.01779	Mann-Whitney U	0.987399	1.14964	Mann-Whitney U	0.423913
AMH	0.942162	Mann-Whitney U	0.883873	0.851688	Mann-Whitney U	0.239092	0.961897	Mann-Whitney U	0.999811	2.69785	Mann-Whitney U	0.00846216	1.1905	Mann-Whitney U	0.969055	1.38138	Mann-Whitney U	0.240091	1.36404	Mann-Whitney U	0.296719
AMHR2	1.18074	Mann-Whitney U	0.933975	0.905621	Mann-Whitney U	0.563026	1.04251	Mann-Whitney U	0.999811	1.02896	Mann-Whitney U	0.988149	0.608245	Mann-Whitney U	0.293442	1.17691	Mann-Whitney U	0.972313	1.22475	Mann-Whitney U	0.311717
AMICA1	0.806232	Mann-Whitney U	0.462933	0.888913	Mann-Whitney U	0.0730803	1.19519	Mann-Whitney U	0.999811	0.778886	Mann-Whitney U	0.2819	1.04662	Mann-Whitney U	0.975569	1.00618	Mann-Whitney U	0.999883	0.916574	Mann-Whitney U	0.520921
AMIGO1	0.978287	Mann-Whitney U	0.903855	1.07589	Mann-Whitney U	0.400661	0.895899	Mann-Whitney U	0.999811	1.15206	Mann-Whitney U	0.902947	1.13807	Mann-Whitney U	0.32473	0.94931	Mann-Whitney U	0.938466	0.875554	Mann-Whitney U	0.838685
AMIGO2	0.711097	Mann-Whitney U	0.0985801	0.728689	Mann-Whitney U	6.66e-08	0.929508	Mann-Whitney U	0.999811	1.43099	Mann-Whitney U	0.473467	0.897425	Mann-Whitney U	0.604724	1.19134	Mann-Whitney U	0.898622	0.920316	Mann-Whitney U	0.995024
AMIGO3	1.02913	Mann-Whitney U	0.965549	0.881433	Mann-Whitney U	0.145682	0.969491	Mann-Whitney U	0.999811	1.35512	Mann-Whitney U	0.568857	0.877372	Mann-Whitney U	0.97118	1.07236	Mann-Whitney U	0.898277	1.58048	Mann-Whitney U	0.00268994
AMMECR1	0.953941	Mann-Whitney U	0.959821	0.766511	Mann-Whitney U	9.87e-08	1.03158	Mann-Whitney U	0.999811	0.859537	Mann-Whitney U	0.482614	0.870355	Mann-Whitney U	0.837953	1.22872	Mann-Whitney U	0.944875	1.32015	Mann-Whitney U	0.0395777
AMMECR1L	0.919911	Mann-Whitney U	0.652902	0.851838	Mann-Whitney U	8.23e-09	0.992836	Mann-Whitney U	0.999811	1.0117	Mann-Whitney U	0.991101	0.944322	Mann-Whitney U	0.911638	0.99803	Mann-Whitney U	0.975402	1.1813	Mann-Whitney U	0.0372517
AMN	1.33092	Mann-Whitney U	0.860306	0.771616	Mann-Whitney U	0.0636811	1.14742	Mann-Whitney U	0.999811	0.862898	Mann-Whitney U	0.621459	1.31281	Mann-Whitney U	0.938256	1.41729	Mann-Whitney U	0.340622	1.50107	Mann-Whitney U	0.167217
AMN1	0.857725	Mann-Whitney U	0.543938	0.966473	Mann-Whitney U	0.739995	1.02981	Mann-Whitney U	0.999811	1.05134	Mann-Whitney U	0.703981	0.865582	Mann-Whitney U	0.851942	0.924605	Mann-Whitney U	0.912031	0.970985	Mann-Whitney U	0.970354
AMOT	0.725259	Mann-Whitney U	0.272219	0.701054	Mann-Whitney U	1.31e-09	0.812123	Mann-Whitney U	0.999811	1.35292	Mann-Whitney U	0.52953	0.902639	Mann-Whitney U	0.940675	1.26294	Mann-Whitney U	0.302913	0.939923	Mann-Whitney U	0.772129
AMOTL1	0.982316	Mann-Whitney U	0.803807	0.747259	Mann-Whitney U	1.2e-07	0.90621	Mann-Whitney U	0.999811	1.00217	Mann-Whitney U	0.931919	0.762339	Mann-Whitney U	0.706651	1.00285	Mann-Whitney U	0.982087	1.41633	Mann-Whitney U	0.0720033
AMOTL2	0.912481	Mann-Whitney U	0.684114	0.970856	Mann-Whitney U	0.40345	0.865201	Mann-Whitney U	0.958861	0.864451	Mann-Whitney U	0.460828	1.148	Mann-Whitney U	0.835914	1.00346	Mann-Whitney U	0.979602	1.00355	Mann-Whitney U	0.950109
AMPD1	0.856366	Mann-Whitney U	0.725788	1.00485	Mann-Whitney U	0.81571	1.03932	Mann-Whitney U	0.999811	0.488447	Mann-Whitney U	0.301717	1.03677	Mann-Whitney U	0.968345	1.15886	Mann-Whitney U	0.978639	0.690875	Mann-Whitney U	0.346241
AMPD2	1.17203	Mann-Whitney U	0.696249	0.952718	Mann-Whitney U	0.686494	1.01149	Mann-Whitney U	0.999811	0.755537	Mann-Whitney U	0.284349	1.05164	Mann-Whitney U	0.976135	0.995688	Mann-Whitney U	0.9918	1.22637	Mann-Whitney U	0.0657164
AMPD3	0.638376	Mann-Whitney U	0.137099	0.725337	Mann-Whitney U	2.42e-06	0.714494	Mann-Whitney U	0.958861	0.45687	Mann-Whitney U	0.213884	0.858164	Mann-Whitney U	0.658346	0.981785	Mann-Whitney U	0.979602	1.35976	Mann-Whitney U	0.095418
AMPH	1.25804	Mann-Whitney U	0.872315	0.840863	Mann-Whitney U	0.126222	0.803904	Mann-Whitney U	0.999811	1.4613	Mann-Whitney U	0.462544	1.02327	Mann-Whitney U	0.991923	0.892902	Mann-Whitney U	0.917326	0.788596	Mann-Whitney U	0.667918
AMT	1.00737	Mann-Whitney U	0.957141	0.984046	Mann-Whitney U	0.903338	1.02927	Mann-Whitney U	0.999811	0.85017	Mann-Whitney U	0.6765	0.967545	Mann-Whitney U	0.874216	0.970524	Mann-Whitney U	0.987399	1.53891	Mann-Whitney U	0.00246697
AMTN	0.6743	Mann-Whitney U	0.625374	0.591248	Mann-Whitney U	0.0172322	1.27068	Mann-Whitney U	0.999811	1.06323	Mann-Whitney U	0.797719	1.71804	Mann-Whitney U	0.71203	1.57798	Mann-Whitney U	0.664495	0.78586	Mann-Whitney U	0.417778
AMY1A	1.79012	Mann-Whitney U	0.615981	1.01686	Mann-Whitney U	0.803301	1.11747	Mann-Whitney U	0.999811	1.41285	Mann-Whitney U	0.923897	1.21997	Mann-Whitney U	0.962333	1.22508	Mann-Whitney U	0.978639	0.850461	Mann-Whitney U	0.580874
AMY2A	1.10627	Mann-Whitney U	0.985908	1.32635	Mann-Whitney U	0.368801	0.791702	Mann-Whitney U	0.999811	1.74371	Mann-Whitney U	0.434722	0.888062	Mann-Whitney U	0.998941	1.12387	Mann-Whitney U	0.972313	0.890559	Mann-Whitney U	0.486851
AMY2B	0.983292	Mann-Whitney U	0.879331	1.11173	Mann-Whitney U	0.131906	0.897854	Mann-Whitney U	0.999811	0.907694	Mann-Whitney U	0.980817	1.07266	Mann-Whitney U	0.991775	0.912088	Mann-Whitney U	0.970491	1.29786	Mann-Whitney U	0.317142
AMYP1		Mann-Whitney U	0.584954		Mann-Whitney U	0.266768		Mann-Whitney U	0.999811	inf	Mann-Whitney U	0.394687		Mann-Whitney U	0.99142		Mann-Whitney U	0.993419		Mann-Whitney U	0.370085
AMZ1	1.48342	Mann-Whitney U	0.423503	1.14594	Mann-Whitney U	0.00640049	1.10568	Mann-Whitney U	0.999811	0.779144	Mann-Whitney U	0.917088	1.14734	Mann-Whitney U	0.603116	1.02078	Mann-Whitney U	0.979602	1.29077	Mann-Whitney U	0.15016
AMZ2	0.905116	Mann-Whitney U	0.707407	1.00546	Mann-Whitney U	0.731941	1.0303	Mann-Whitney U	0.999811	1.0895	Mann-Whitney U	0.890566	0.922169	Mann-Whitney U	0.962153	1.02655	Mann-Whitney U	0.951661	1.10444	Mann-Whitney U	0.175833
AMZ2P1	0.844977	Mann-Whitney U	0.393447	0.952553	Mann-Whitney U	0.351782	0.926047	Mann-Whitney U	0.999811	1.14724	Mann-Whitney U	0.838708	0.948952	Mann-Whitney U	0.929045	1.06492	Mann-Whitney U	0.997395	1.06451	Mann-Whitney U	0.36472
ANAPC1	0.962625	Mann-Whitney U	0.792915	0.964092	Mann-Whitney U	0.436172	1.01528	Mann-Whitney U	0.999811	0.83993	Mann-Whitney U	0.830484	0.974707	Mann-Whitney U	0.988352	0.949264	Mann-Whitney U	0.990979	1.14126	Mann-Whitney U	0.197551
ANAPC10	0.885165	Mann-Whitney U	0.344062	0.936728	Mann-Whitney U	0.318887	0.973281	Mann-Whitney U	0.999811	1.0876	Mann-Whitney U	0.811582	0.973354	Mann-Whitney U	0.99118	0.990978	Mann-Whitney U	0.993419	1.06109	Mann-Whitney U	0.622798
ANAPC11	1.01434	Mann-Whitney U	0.996606	1.0045	Mann-Whitney U	0.513699	1.01827	Mann-Whitney U	0.999811	1.04474	Mann-Whitney U	0.774484	1.00788	Mann-Whitney U	0.995646	1.06027	Mann-Whitney U	0.972848	1.22002	Mann-Whitney U	0.272496
ANAPC13	0.990411	Mann-Whitney U	0.98367	1.06652	Mann-Whitney U	0.0535153	0.928831	Mann-Whitney U	0.999811	1.03301	Mann-Whitney U	0.994727	0.987151	Mann-Whitney U	0.987569	0.948478	Mann-Whitney U	0.981171	0.973117	Mann-Whitney U	0.847106
ANAPC16	0.871879	Mann-Whitney U	0.429268	0.93399	Mann-Whitney U	0.0124252	0.947571	Mann-Whitney U	0.999811	0.859945	Mann-Whitney U	0.22132	0.881505	Mann-Whitney U	0.358456	0.916156	Mann-Whitney U	0.901052	0.924097	Mann-Whitney U	0.647553
ANAPC2	0.995331	Mann-Whitney U	0.925997	0.936156	Mann-Whitney U	0.548216	1.04837	Mann-Whitney U	0.999811	0.930173	Mann-Whitney U	0.724646	0.928763	Mann-Whitney U	0.971205	1.06653	Mann-Whitney U	0.960007	1.29657	Mann-Whitney U	0.0274882
ANAPC4	0.949943	Mann-Whitney U	0.702716	0.992496	Mann-Whitney U	0.699421	0.984159	Mann-Whitney U	0.999811	1.07862	Mann-Whitney U	0.862974	1.00678	Mann-Whitney U	0.978049	1.05204	Mann-Whitney U	0.97512	1.10036	Mann-Whitney U	0.379451
ANAPC5	0.912033	Mann-Whitney U	0.991948	1.17234	Mann-Whitney U	2.25e-06	0.963491	Mann-Whitney U	0.999811	1.07576	Mann-Whitney U	0.828754	1.0587	Mann-Whitney U	0.931464	0.915162	Mann-Whitney U	0.971404	1.22086	Mann-Whitney U	0.111436
ANAPC7	1.0715	Mann-Whitney U	0.954825	1.04062	Mann-Whitney U	0.4091	0.947843	Mann-Whitney U	0.999811	1.03674	Mann-Whitney U	0.724055	1.03224	Mann-Whitney U	0.995646	1.01102	Mann-Whitney U	0.987399	1.16948	Mann-Whitney U	0.107346
ANG	0.972757	Mann-Whitney U	0.830327	0.786573	Mann-Whitney U	0.00136118	1.19117	Mann-Whitney U	0.999811	0.677433	Mann-Whitney U	0.353496	0.75163	Mann-Whitney U	0.205386	0.84062	Mann-Whitney U	0.769982	1.13949	Mann-Whitney U	0.770055
ANGEL1	0.984864	Mann-Whitney U	0.982323	0.906272	Mann-Whitney U	0.18737	0.959514	Mann-Whitney U	0.999811	0.910147	Mann-Whitney U	0.937853	1.02436	Mann-Whitney U	0.995646	1.01302	Mann-Whitney U	0.956151	1.36536	Mann-Whitney U	0.0251674
ANGEL2	1.20101	Mann-Whitney U	0.847099	1.07974	Mann-Whitney U	0.010158	0.944396	Mann-Whitney U	0.999811	1.01133	Mann-Whitney U	0.847622	1.02157	Mann-Whitney U	0.936809	1.04584	Mann-Whitney U	0.976073	1.10595	Mann-Whitney U	0.366187
ANGPT1	0.803669	Mann-Whitney U	0.612836	0.936442	Mann-Whitney U	0.705321	0.716125	Mann-Whitney U	0.999811	0.648786	Mann-Whitney U	0.342011	1.14979	Mann-Whitney U	0.957962	0.943276	Mann-Whitney U	0.987399	0.575103	Mann-Whitney U	0.0179611
ANGPT2	0.77472	Mann-Whitney U	0.623567	0.962421	Mann-Whitney U	0.874337	1.1646	Mann-Whitney U	0.999811	1.85358	Mann-Whitney U	0.0714306	0.835903	Mann-Whitney U	0.727204	0.91151	Mann-Whitney U	0.997062	0.981895	Mann-Whitney U	0.881279
ANGPT4	0.787115	Mann-Whitney U	0.743414	0.889166	Mann-Whitney U	0.588961	0.981162	Mann-Whitney U	0.999811	1.66919	Mann-Whitney U	0.524847	1.33502	Mann-Whitney U	0.879099	1.00869	Mann-Whitney U	0.999711	0.811092	Mann-Whitney U	0.240554
ANGPTL1	1.02772	Mann-Whitney U	0.79697	1.08195	Mann-Whitney U	0.0639814	0.970582	Mann-Whitney U	0.999811	0.833673	Mann-Whitney U	0.759251	1.04293	Mann-Whitney U	0.931464	1.18665	Mann-Whitney U	0.840669	1.08051	Mann-Whitney U	0.853597
ANGPTL2	0.811919	Mann-Whitney U	0.217656	0.756535	Mann-Whitney U	1.65e-10	0.90442	Mann-Whitney U	0.999811	1.07613	Mann-Whitney U	0.955936	0.95347	Mann-Whitney U	0.901488	0.963455	Mann-Whitney U	0.989485	1.01175	Mann-Whitney U	0.794948
ANGPTL3	1.01895	Mann-Whitney U	0.972832	1.04666	Mann-Whitney U	0.279355	1.04219	Mann-Whitney U	0.999811	0.829242	Mann-Whitney U	0.825167	1.16913	Mann-Whitney U	0.879099	0.988351	Mann-Whitney U	0.993443	1.1313	Mann-Whitney U	0.206358
ANGPTL4	1.0035	Mann-Whitney U	0.989459	0.910386	Mann-Whitney U	0.0444823	1.14152	Mann-Whitney U	0.980807	0.843567	Mann-Whitney U	0.594426	0.988827	Mann-Whitney U	0.980599	1.18896	Mann-Whitney U	0.977031	1.49467	Mann-Whitney U	0.00809506
ANGPTL5	0.573486	Mann-Whitney U	0.724398	1.12444	Mann-Whitney U	0.76313	1.10237	Mann-Whitney U	0.999811	1.25973	Mann-Whitney U	0.98583	0.603432	Mann-Whitney U	0.783625	1.13335	Mann-Whitney U	0.99557	0.611767	Mann-Whitney U	0.334225
ANGPTL6	0.993302	Mann-Whitney U	0.931908	0.835367	Mann-Whitney U	0.0286109	0.889753	Mann-Whitney U	0.999811	1.42109	Mann-Whitney U	0.392726	0.922235	Mann-Whitney U	0.918745	1.16199	Mann-Whitney U	0.902187	1.52091	Mann-Whitney U	0.0999733
ANGPTL7	1.15803	Mann-Whitney U	0.818816	1.05873	Mann-Whitney U	0.100626	0.912178	Mann-Whitney U	0.999811	0.95738	Mann-Whitney U	0.742858	1.25508	Mann-Whitney U	0.65858	0.882976	Mann-Whitney U	0.914582	1.10388	Mann-Whitney U	0.537038
ANK1	1.38205	Mann-Whitney U	0.69641	1.24799	Mann-Whitney U	0.0174518	0.955629	Mann-Whitney U	0.999811	1.16539	Mann-Whitney U	0.431527	1.31479	Mann-Whitney U	0.962233	0.768313	Mann-Whitney U	0.799107	0.872953	Mann-Whitney U	0.42022
ANK2	0.555829	Mann-Whitney U	0.0358089	0.791157	Mann-Whitney U	0.00167787	0.770705	Mann-Whitney U	0.997989	0.927615	Mann-Whitney U	0.711126	0.966996	Mann-Whitney U	0.93193	0.924403	Mann-Whitney U	0.985709	0.782625	Mann-Whitney U	0.357524
ANK3	1.01537	Mann-Whitney U	0.993319	1.30838	Mann-Whitney U	2.22e-08	0.929198	Mann-Whitney U	0.999811	0.748863	Mann-Whitney U	0.494686	1.08197	Mann-Whitney U	0.931684	0.964705	Mann-Whitney U	0.985985	1.21801	Mann-Whitney U	0.422648
ANKAR	0.666645	Mann-Whitney U	0.180901	0.987544	Mann-Whitney U	0.72884	1.06236	Mann-Whitney U	0.999811	0.823988	Mann-Whitney U	0.330848	1.0237	Mann-Whitney U	0.995646	0.93798	Mann-Whitney U	0.95134	1.15528	Mann-Whitney U	0.507109
ANKDD1A	0.709979	Mann-Whitney U	0.186028	0.859776	Mann-Whitney U	0.062704	0.805555	Mann-Whitney U	0.958861	1.16725	Mann-Whitney U	0.818301	0.90994	Mann-Whitney U	0.901488	0.907155	Mann-Whitney U	0.990574	1.13579	Mann-Whitney U	0.502062
ANKDD1B	1.1315	Mann-Whitney U	0.741975	1.1873	Mann-Whitney U	0.000851958	1.00145	Mann-Whitney U	0.999811	1.04433	Mann-Whitney U	0.937308	1.28746	Mann-Whitney U	0.944223	1.03054	Mann-Whitney U	0.985985	1.26037	Mann-Whitney U	0.303345
ANKFN1	1.00817	Mann-Whitney U	0.866353	1.04074	Mann-Whitney U	0.598723	1.00832	Mann-Whitney U	0.999811	0.892057	Mann-Whitney U	0.729526	1.16332	Mann-Whitney U	0.700444	0.87131	Mann-Whitney U	0.978639	0.924033	Mann-Whitney U	0.581953
ANKFY1	1.06812	Mann-Whitney U	0.965851	0.933115	Mann-Whitney U	0.139981	0.890658	Mann-Whitney U	0.999811	1.11337	Mann-Whitney U	0.854621	0.996997	Mann-Whitney U	0.995646	0.99952	Mann-Whitney U	0.983341	1.10085	Mann-Whitney U	0.317088
ANKH	1.2179	Mann-Whitney U	0.445216	0.961468	Mann-Whitney U	0.464325	1.06812	Mann-Whitney U	0.999811	0.846559	Mann-Whitney U	0.609866	1.07604	Mann-Whitney U	0.954652	0.904585	Mann-Whitney U	0.982225	0.927237	Mann-Whitney U	0.8734
ANKHD1	0.914242	Mann-Whitney U	0.752861	0.987315	Mann-Whitney U	0.911854	0.994976	Mann-Whitney U	0.999811	1.19886	Mann-Whitney U	0.454477	1.04248	Mann-Whitney U	0.957462	1.0372	Mann-Whitney U	0.993419	1.30296	Mann-Whitney U	0.0306333
ANKHD1-EIF4EBP3	0.985855	Mann-Whitney U	0.966937	1.01374	Mann-Whitney U	0.470401	0.970925	Mann-Whitney U	0.999811	1.20608	Mann-Whitney U	0.756392	1.0431	Mann-Whitney U	0.766211	0.945139	Mann-Whitney U	0.999711	1.21931	Mann-Whitney U	0.0591176
ANKIB1	0.958026	Mann-Whitney U	0.879662	1.05582	Mann-Whitney U	0.528219	0.981469	Mann-Whitney U	0.999811	0.939453	Mann-Whitney U	0.960307	0.995521	Mann-Whitney U	0.979386	1.02884	Mann-Whitney U	0.989485	1.25763	Mann-Whitney U	0.0601208
ANKK1	1.08233	Mann-Whitney U	0.960111	1.67201	Mann-Whitney U	3.85e-12	1.02411	Mann-Whitney U	0.999811	1.35504	Mann-Whitney U	0.774647	1.28225	Mann-Whitney U	0.899262	1.01036	Mann-Whitney U	0.976785	1.58668	Mann-Whitney U	0.136599
ANKLE1	1.08566	Mann-Whitney U	0.88639	1.01663	Mann-Whitney U	0.620489	1.00395	Mann-Whitney U	0.999811	1.25639	Mann-Whitney U	0.543362	1.00833	Mann-Whitney U	0.997917	1.00032	Mann-Whitney U	0.993419	1.75454	Mann-Whitney U	0.0106457
ANKLE2	1.08132	Mann-Whitney U	0.927804	0.924001	Mann-Whitney U	0.244124	1.00836	Mann-Whitney U	0.999811	1.23805	Mann-Whitney U	0.377107	0.935129	Mann-Whitney U	0.950582	1.12118	Mann-Whitney U	0.758647	1.45241	Mann-Whitney U	0.0101152
ANKMY1	1.16976	Mann-Whitney U	0.752553	1.09104	Mann-Whitney U	0.000843284	1.02671	Mann-Whitney U	0.999811	1.40091	Mann-Whitney U	0.572073	1.1625	Mann-Whitney U	0.502381	1.13593	Mann-Whitney U	0.886726	1.32511	Mann-Whitney U	0.0227848
ANKMY2	0.931886	Mann-Whitney U	0.798646	1.03791	Mann-Whitney U	0.32403	1.00969	Mann-Whitney U	0.999811	0.993122	Mann-Whitney U	0.923462	1.11496	Mann-Whitney U	0.319888	1.0726	Mann-Whitney U	0.874167	1.0961	Mann-Whitney U	0.974339
ANKRA2	1.15578	Mann-Whitney U	0.681105	1.19005	Mann-Whitney U	7.51e-06	0.911566	Mann-Whitney U	0.999811	1.13704	Mann-Whitney U	0.991399	1.20487	Mann-Whitney U	0.454943	0.955984	Mann-Whitney U	0.728505	1.12318	Mann-Whitney U	0.429798
ANKRD1	0.831441	Mann-Whitney U	0.89807	0.93746	Mann-Whitney U	0.995314	1.20896	Mann-Whitney U	0.999811	0.818346	Mann-Whitney U	0.955335	1.31353	Mann-Whitney U	0.848738	0.991183	Mann-Whitney U	0.983691	1.01659	Mann-Whitney U	0.93819
ANKRD10	0.820258	Mann-Whitney U	0.625878	0.900554	Mann-Whitney U	0.0703776	0.985784	Mann-Whitney U	0.999811	1.16878	Mann-Whitney U	0.653501	1.00767	Mann-Whitney U	0.994252	0.962301	Mann-Whitney U	0.915518	1.30325	Mann-Whitney U	0.269262
ANKRD11	0.974356	Mann-Whitney U	0.965736	0.946251	Mann-Whitney U	0.247792	1.00818	Mann-Whitney U	0.999811	0.936957	Mann-Whitney U	0.852273	0.933946	Mann-Whitney U	0.934333	0.997217	Mann-Whitney U	0.989485	1.4563	Mann-Whitney U	0.0191027
ANKRD12	0.875917	Mann-Whitney U	0.485907	0.950407	Mann-Whitney U	0.98543	1.0325	Mann-Whitney U	0.999811	0.992973	Mann-Whitney U	0.772744	1.15337	Mann-Whitney U	0.805825	0.891176	Mann-Whitney U	0.954458	1.12629	Mann-Whitney U	0.348625
ANKRD13A	0.851785	Mann-Whitney U	0.479098	1.02913	Mann-Whitney U	0.371322	0.893875	Mann-Whitney U	0.999811	1.07246	Mann-Whitney U	0.568381	0.970041	Mann-Whitney U	0.998617	1.04306	Mann-Whitney U	0.928099	1.08055	Mann-Whitney U	0.2959
ANKRD13B	1.10654	Mann-Whitney U	0.977565	0.966172	Mann-Whitney U	0.612442	1.0838	Mann-Whitney U	0.999811	0.772341	Mann-Whitney U	0.717279	1.08936	Mann-Whitney U	0.995646	0.943839	Mann-Whitney U	0.978639	1.63297	Mann-Whitney U	0.00635586
ANKRD13C	1.00264	Mann-Whitney U	0.781864	0.938926	Mann-Whitney U	0.283505	0.989363	Mann-Whitney U	0.999811	0.974399	Mann-Whitney U	0.970492	0.986092	Mann-Whitney U	0.968037	0.909845	Mann-Whitney U	0.902187	1.16271	Mann-Whitney U	0.387059
ANKRD13D	1.03474	Mann-Whitney U	0.974093	0.969689	Mann-Whitney U	0.495779	0.968818	Mann-Whitney U	0.999811	1.25342	Mann-Whitney U	0.795478	0.880252	Mann-Whitney U	0.934339	1.13302	Mann-Whitney U	0.675957	1.51303	Mann-Whitney U	0.0105
ANKRD16	0.986466	Mann-Whitney U	0.902418	1.05456	Mann-Whitney U	0.0911464	1.00188	Mann-Whitney U	0.999811	0.986153	Mann-Whitney U	0.721692	1.09111	Mann-Whitney U	0.950582	1.12967	Mann-Whitney U	0.766553	1.38613	Mann-Whitney U	0.0436198
ANKRD17	1.06338	Mann-Whitney U	0.977664	1.00619	Mann-Whitney U	0.867998	1.08828	Mann-Whitney U	0.999811	0.852354	Mann-Whitney U	0.890231	1.06637	Mann-Whitney U	0.950582	1.09904	Mann-Whitney U	0.917154	1.2245	Mann-Whitney U	0.0915779
ANKRD18A	0.806757	Mann-Whitney U	0.70129	1.04133	Mann-Whitney U	0.229112	0.958647	Mann-Whitney U	0.999811	0.985049	Mann-Whitney U	0.990929	0.860397	Mann-Whitney U	0.718553	0.948887	Mann-Whitney U	0.971404	1.25448	Mann-Whitney U	0.204759
ANKRD18B	1.09013	Mann-Whitney U	0.915226	0.916479	Mann-Whitney U	0.691876	1.30678	Mann-Whitney U	0.999811	0.633889	Mann-Whitney U	0.637323	0.772515	Mann-Whitney U	0.718553	0.799919	Mann-Whitney U	0.949493	0.945667	Mann-Whitney U	0.976149
ANKRD18CP	0.841368	Mann-Whitney U	0.73904	0.990877	Mann-Whitney U	0.596881	1.09443	Mann-Whitney U	0.999811	1.1366	Mann-Whitney U	0.917535	1.12952	Mann-Whitney U	0.995742	0.877859	Mann-Whitney U	0.863899	1.17755	Mann-Whitney U	0.611327
ANKRD2	0.695222	Mann-Whitney U	0.637109	1.15368	Mann-Whitney U	0.141854	0.91945	Mann-Whitney U	0.999811	0.997953	Mann-Whitney U	0.877196	1.13553	Mann-Whitney U	0.853152	0.994	Mann-Whitney U	0.954458	1.1155	Mann-Whitney U	0.968052
ANKRD20A1	0.996131	Mann-Whitney U	0.974565	0.964481	Mann-Whitney U	0.719266	0.873643	Mann-Whitney U	0.999811	0.877502	Mann-Whitney U	0.96201	0.875066	Mann-Whitney U	0.978103	0.880974	Mann-Whitney U	0.888444	1.1436	Mann-Whitney U	0.541574
ANKRD20A11P	0.838007	Mann-Whitney U	0.655188	0.971214	Mann-Whitney U	0.997328	1.27585	Mann-Whitney U	0.994279	0.691216	Mann-Whitney U	0.367298	1.01837	Mann-Whitney U	0.938256	1.08193	Mann-Whitney U	0.99608	1.41728	Mann-Whitney U	0.132125
ANKRD20A12P		Mann-Whitney U	0.921168		Mann-Whitney U	0.358804		Mann-Whitney U	0.999811		Mann-Whitney U	0.877162		Mann-Whitney U	0.98015		Mann-Whitney U	0.849331		Mann-Whitney U	0.149342
ANKRD20A14P	1.28624	Mann-Whitney U	0.419947	1.68168	Mann-Whitney U	4.97e-08	1.23905	Mann-Whitney U	0.999811	0.984891	Mann-Whitney U	0.969322	1.51297	Mann-Whitney U	0.316291	1.21688	Mann-Whitney U	0.997062	0.985477	Mann-Whitney U	0.923016
ANKRD20A17P	1.6051	Mann-Whitney U	0.684421	3.12634	Mann-Whitney U	2.06e-16	1.17711	Mann-Whitney U	0.999811	2.3228	Mann-Whitney U	0.381204	2.43256	Mann-Whitney U	0.140753	1.31538	Mann-Whitney U	0.979602	0	Mann-Whitney U	0.0607801
ANKRD20A19P	0.853822	Mann-Whitney U	0.632111	0.987782	Mann-Whitney U	0.97677	1.04205	Mann-Whitney U	0.999811	1.05441	Mann-Whitney U	0.931426	0.806835	Mann-Whitney U	0.779366	1.06505	Mann-Whitney U	0.970491	1.00304	Mann-Whitney U	0.798682
ANKRD20A2	0.739854	Mann-Whitney U	0.672913	0.52005	Mann-Whitney U	0.000250649	0.667181	Mann-Whitney U	0.999811	0.777489	Mann-Whitney U	0.944214	0.846848	Mann-Whitney U	0.950954	0.602798	Mann-Whitney U	0.340622	0.806611	Mann-Whitney U	0.88923
ANKRD20A3	0.930841	Mann-Whitney U	0.988624	1.16058	Mann-Whitney U	0.00381606	1.1585	Mann-Whitney U	0.999811	1.28104	Mann-Whitney U	0.672675	1.12342	Mann-Whitney U	0.991775	0.88665	Mann-Whitney U	0.915518	0.942668	Mann-Whitney U	0.742859
ANKRD20A4	0.926562	Mann-Whitney U	0.936892	0.846359	Mann-Whitney U	0.234374	0.903679	Mann-Whitney U	0.999811	1.09013	Mann-Whitney U	0.746192	0.914662	Mann-Whitney U	0.9642	0.70746	Mann-Whitney U	0.696605	1.14888	Mann-Whitney U	0.53411
ANKRD20A5P	1.12478	Mann-Whitney U	0.883288	1.50211	Mann-Whitney U	4.39e-08	1.36024	Mann-Whitney U	0.999811	0.823719	Mann-Whitney U	0.606927	1.38228	Mann-Whitney U	0.693225	0.915676	Mann-Whitney U	0.980848	1.49235	Mann-Whitney U	0.0765358
ANKRD20A7P	1.4607	Mann-Whitney U	0.94062	1.10896	Mann-Whitney U	0.810464	1.4407	Mann-Whitney U	0.999811	0.840647	Mann-Whitney U	0.869085	1.24088	Mann-Whitney U	0.79876	1.02943	Mann-Whitney U	0.993443	1.35836	Mann-Whitney U	0.650268
ANKRD20A8P	1.12821	Mann-Whitney U	0.934221	1.0891	Mann-Whitney U	0.442473	0.938529	Mann-Whitney U	0.999811	1.31231	Mann-Whitney U	0.598334	1.17817	Mann-Whitney U	0.988352	0.810061	Mann-Whitney U	0.875774	0.884226	Mann-Whitney U	0.662567
ANKRD20A9P	1.34759	Mann-Whitney U	0.900405	1.62854	Mann-Whitney U	9.2e-06	1.17868	Mann-Whitney U	0.999811	1.10841	Mann-Whitney U	0.957779	0.916115	Mann-Whitney U	0.988352	0.924308	Mann-Whitney U	0.927469	0.883668	Mann-Whitney U	0.989715
ANKRD22	0.729387	Mann-Whitney U	0.422345	0.832564	Mann-Whitney U	0.0687911	1.20324	Mann-Whitney U	0.999811	0.535189	Mann-Whitney U	0.1642	0.818153	Mann-Whitney U	0.611226	1.11984	Mann-Whitney U	0.985985	1.01376	Mann-Whitney U	0.777946
ANKRD23	0.965643	Mann-Whitney U	0.98311	0.955835	Mann-Whitney U	0.968779	1.12272	Mann-Whitney U	0.999811	1.12056	Mann-Whitney U	0.991912	0.8449	Mann-Whitney U	0.670718	1.02687	Mann-Whitney U	0.999711	1.5173	Mann-Whitney U	0.00541893
ANKRD24	0.85321	Mann-Whitney U	0.602048	1.06418	Mann-Whitney U	0.165913	0.84255	Mann-Whitney U	0.999811	0.905194	Mann-Whitney U	0.991912	1.03609	Mann-Whitney U	0.995007	0.992853	Mann-Whitney U	0.970491	1.21656	Mann-Whitney U	0.381988
ANKRD26	0.900052	Mann-Whitney U	0.669595	0.928678	Mann-Whitney U	0.160643	1.02687	Mann-Whitney U	0.999811	1.02559	Mann-Whitney U	0.885354	0.979373	Mann-Whitney U	0.946454	1.02747	Mann-Whitney U	0.990574	1.30407	Mann-Whitney U	0.109928
ANKRD27	0.857208	Mann-Whitney U	0.750875	0.94266	Mann-Whitney U	0.0858672	1.10111	Mann-Whitney U	0.999811	0.934542	Mann-Whitney U	0.928069	1.0898	Mann-Whitney U	0.997917	1.00012	Mann-Whitney U	0.962613	1.25637	Mann-Whitney U	0.0488025
ANKRD28	0.980204	Mann-Whitney U	0.888149	1.03231	Mann-Whitney U	0.205964	0.949901	Mann-Whitney U	0.999811	1.05294	Mann-Whitney U	0.819093	1.07783	Mann-Whitney U	0.987854	1.05476	Mann-Whitney U	0.978639	1.32782	Mann-Whitney U	0.0465731
ANKRD29	0.528443	Mann-Whitney U	0.203786	0.432939	Mann-Whitney U	4.77e-21	0.971267	Mann-Whitney U	0.999811	0.218923	Mann-Whitney U	0.000711493	0.521178	Mann-Whitney U	0.0484906	0.66101	Mann-Whitney U	0.263382	1.05896	Mann-Whitney U	0.840745
ANKRD30A	1.06802	Mann-Whitney U	0.995398	1.56337	Mann-Whitney U	0.00874785	0.958513	Mann-Whitney U	0.999811	0.319115	Mann-Whitney U	0.121522	1.41319	Mann-Whitney U	0.933356	1.12807	Mann-Whitney U	0.954458	0.638128	Mann-Whitney U	0.616946
ANKRD30B	1.22176	Mann-Whitney U	0.953934	1.61671	Mann-Whitney U	7.88e-06	1.68347	Mann-Whitney U	0.958861	0.579901	Mann-Whitney U	0.185514	1.13321	Mann-Whitney U	0.99118	1.00161	Mann-Whitney U	0.915518	1.585	Mann-Whitney U	0.195273
ANKRD30BL	0.938259	Mann-Whitney U	0.866922	0.879897	Mann-Whitney U	0.284505	0.988877	Mann-Whitney U	0.999811	1.73549	Mann-Whitney U	0.618649	1.07662	Mann-Whitney U	0.906099	0.897305	Mann-Whitney U	0.930241	1.07215	Mann-Whitney U	0.866681
ANKRD30BP1	0.752619	Mann-Whitney U	0.888798	1.06198	Mann-Whitney U	0.803301	1.28974	Mann-Whitney U	0.999811	0.712833	Mann-Whitney U	0.853603	0.796637	Mann-Whitney U	0.915195	1.29397	Mann-Whitney U	0.978639	1.58141	Mann-Whitney U	0.81863
ANKRD30BP2	1.20563	Mann-Whitney U	0.978125	1.0199	Mann-Whitney U	0.757334	0.955926	Mann-Whitney U	0.999811	1.90734	Mann-Whitney U	0.572318	1.09743	Mann-Whitney U	0.992587	1.24196	Mann-Whitney U	0.997062	0.70532	Mann-Whitney U	0.43895
ANKRD31	1.33757	Mann-Whitney U	0.931433	1.19962	Mann-Whitney U	0.00217271	1.1834	Mann-Whitney U	0.999811	1.18049	Mann-Whitney U	0.678481	0.971655	Mann-Whitney U	0.994179	0.938519	Mann-Whitney U	0.978639	1.35208	Mann-Whitney U	0.420327
ANKRD32	1.03361	Mann-Whitney U	0.959095	1.15753	Mann-Whitney U	0.000297251	1.03301	Mann-Whitney U	0.999811	1.57375	Mann-Whitney U	0.18452	1.08372	Mann-Whitney U	0.827978	1.04913	Mann-Whitney U	0.977654	1.17438	Mann-Whitney U	0.167774
ANKRD33	1.56656	Mann-Whitney U	0.763758	0.834062	Mann-Whitney U	0.40382	1.27023	Mann-Whitney U	0.999811	2.73376	Mann-Whitney U	0.2865	0.991847	Mann-Whitney U	0.998617	1.40211	Mann-Whitney U	0.915518	1.08908	Mann-Whitney U	0.882025
ANKRD33B	0.743658	Mann-Whitney U	0.22689	0.738386	Mann-Whitney U	0.00334603	0.769897	Mann-Whitney U	0.980807	0.847165	Mann-Whitney U	0.895229	1.18728	Mann-Whitney U	0.904418	0.891058	Mann-Whitney U	0.975899	0.908831	Mann-Whitney U	0.305243
ANKRD34A	0.840791	Mann-Whitney U	0.520976	0.730836	Mann-Whitney U	2.02e-09	0.862739	Mann-Whitney U	0.980807	0.694452	Mann-Whitney U	0.232539	0.808134	Mann-Whitney U	0.529676	0.87986	Mann-Whitney U	0.980963	0.929498	Mann-Whitney U	0.54218
ANKRD34B	0.639306	Mann-Whitney U	0.378343	0.463743	Mann-Whitney U	1.72e-09	0.68355	Mann-Whitney U	0.999811	4.55018	Mann-Whitney U	0.0192332	0.381068	Mann-Whitney U	0.0715065	0.706164	Mann-Whitney U	0.970491	0.992548	Mann-Whitney U	0.956424
ANKRD34C	0.924886	Mann-Whitney U	0.927804	1.09311	Mann-Whitney U	0.925794	1.20318	Mann-Whitney U	0.999811	0.85983	Mann-Whitney U	0.841514	1.05827	Mann-Whitney U	0.998937	1.39427	Mann-Whitney U	0.904159	1.01675	Mann-Whitney U	0.829691
ANKRD35	0.77975	Mann-Whitney U	0.631469	0.898434	Mann-Whitney U	0.176349	0.824497	Mann-Whitney U	0.999811	0.768166	Mann-Whitney U	0.945973	1.10143	Mann-Whitney U	0.939424	0.822926	Mann-Whitney U	0.95561	0.767263	Mann-Whitney U	0.235991
ANKRD36	0.917058	Mann-Whitney U	0.769497	1.03872	Mann-Whitney U	0.991711	0.933489	Mann-Whitney U	0.999811	1.46846	Mann-Whitney U	0.221226	0.950988	Mann-Whitney U	0.858668	0.989446	Mann-Whitney U	0.979813	1.41753	Mann-Whitney U	0.0471804
ANKRD36B	0.992927	Mann-Whitney U	0.883855	1.07764	Mann-Whitney U	0.165009	1.08148	Mann-Whitney U	0.999811	1.38149	Mann-Whitney U	0.139522	0.959743	Mann-Whitney U	0.940675	1.06037	Mann-Whitney U	0.985985	1.54065	Mann-Whitney U	0.0205421
ANKRD36BP1	0.890987	Mann-Whitney U	0.790112	0.998517	Mann-Whitney U	0.805412	0.887508	Mann-Whitney U	0.999811	1.195	Mann-Whitney U	0.27245	0.911321	Mann-Whitney U	0.911638	1.04249	Mann-Whitney U	0.938652	0.916503	Mann-Whitney U	0.792298
ANKRD36BP2	0.835145	Mann-Whitney U	0.709928	1.07031	Mann-Whitney U	0.206015	0.921012	Mann-Whitney U	0.999811	1.38426	Mann-Whitney U	0.577872	0.951168	Mann-Whitney U	0.910191	0.955043	Mann-Whitney U	0.999284	0.958161	Mann-Whitney U	0.801499
ANKRD36C	0.750554	Mann-Whitney U	0.642291	0.885747	Mann-Whitney U	0.0721449	1.00189	Mann-Whitney U	0.999811	1.1965	Mann-Whitney U	0.636372	0.953877	Mann-Whitney U	0.79045	0.991475	Mann-Whitney U	0.997062	1.29147	Mann-Whitney U	0.0261179
ANKRD37	1.07481	Mann-Whitney U	0.883924	1.05636	Mann-Whitney U	0.695027	0.905612	Mann-Whitney U	0.999811	0.695862	Mann-Whitney U	0.651512	1.00109	Mann-Whitney U	0.998888	1.0252	Mann-Whitney U	0.981171	1.02782	Mann-Whitney U	0.528367
ANKRD39	1.01615	Mann-Whitney U	0.965851	0.958683	Mann-Whitney U	0.322008	1.09624	Mann-Whitney U	0.999811	0.973196	Mann-Whitney U	0.874386	0.949176	Mann-Whitney U	0.936119	1.11301	Mann-Whitney U	0.94321	1.25488	Mann-Whitney U	0.0142339
ANKRD40	0.913482	Mann-Whitney U	0.440628	0.891185	Mann-Whitney U	0.0788202	0.995041	Mann-Whitney U	0.999811	1.01658	Mann-Whitney U	0.928099	1.05719	Mann-Whitney U	0.99118	1.16295	Mann-Whitney U	0.939345	1.22454	Mann-Whitney U	0.19596
ANKRD42	0.826247	Mann-Whitney U	0.38723	1.01013	Mann-Whitney U	0.323363	0.89943	Mann-Whitney U	0.999811	1.06577	Mann-Whitney U	0.918521	1.01656	Mann-Whitney U	0.994179	1.02972	Mann-Whitney U	0.995323	0.962501	Mann-Whitney U	0.747496
ANKRD44	0.756246	Mann-Whitney U	0.287756	0.894073	Mann-Whitney U	0.022599	0.847242	Mann-Whitney U	0.958861	0.763419	Mann-Whitney U	0.874386	1.03365	Mann-Whitney U	0.998617	1.00048	Mann-Whitney U	0.980848	1.09786	Mann-Whitney U	0.924996
ANKRD45	0.8566	Mann-Whitney U	0.767421	0.927545	Mann-Whitney U	0.741493	0.873049	Mann-Whitney U	0.999811	1.06686	Mann-Whitney U	0.949323	0.999947	Mann-Whitney U	0.990568	0.977724	Mann-Whitney U	0.997331	0.930745	Mann-Whitney U	0.613941
ANKRD46	0.963995	Mann-Whitney U	0.920694	1.18509	Mann-Whitney U	6e-06	1.00445	Mann-Whitney U	0.999811	0.825596	Mann-Whitney U	0.575529	1.22195	Mann-Whitney U	0.196282	1.00045	Mann-Whitney U	0.999284	1.20124	Mann-Whitney U	0.226308
ANKRD49	0.853306	Mann-Whitney U	0.329264	0.943006	Mann-Whitney U	0.693456	1.00049	Mann-Whitney U	0.999811	0.921989	Mann-Whitney U	0.909365	0.990609	Mann-Whitney U	0.988352	0.97453	Mann-Whitney U	0.993401	1.04946	Mann-Whitney U	0.506356
ANKRD5	1.08537	Mann-Whitney U	0.990992	1.09625	Mann-Whitney U	0.0279538	0.887046	Mann-Whitney U	0.999811	1.37762	Mann-Whitney U	0.291877	0.975161	Mann-Whitney U	0.997651	1.06515	Mann-Whitney U	0.981753	1.22597	Mann-Whitney U	0.508618
ANKRD50	0.818443	Mann-Whitney U	0.307996	0.86227	Mann-Whitney U	0.0556773	0.923027	Mann-Whitney U	0.999811	0.807648	Mann-Whitney U	0.485532	0.984234	Mann-Whitney U	0.99888	1.0286	Mann-Whitney U	0.99557	1.30985	Mann-Whitney U	0.0452233
ANKRD52	1.01617	Mann-Whitney U	0.997834	0.919472	Mann-Whitney U	0.0755728	0.97633	Mann-Whitney U	0.999811	0.912721	Mann-Whitney U	0.951913	0.981301	Mann-Whitney U	0.951075	1.05101	Mann-Whitney U	0.972313	1.29795	Mann-Whitney U	0.0539946
ANKRD53	1.0926	Mann-Whitney U	0.943109	0.925297	Mann-Whitney U	0.342586	1.045	Mann-Whitney U	0.999811	0.874795	Mann-Whitney U	0.975369	1.05386	Mann-Whitney U	0.99811	0.949171	Mann-Whitney U	0.986795	1.15308	Mann-Whitney U	0.74516
ANKRD54	1.1012	Mann-Whitney U	0.995481	0.913742	Mann-Whitney U	0.0897598	1.04378	Mann-Whitney U	0.999811	1.14046	Mann-Whitney U	0.772905	1.05195	Mann-Whitney U	0.936113	1.09695	Mann-Whitney U	0.926441	1.08523	Mann-Whitney U	0.665897
ANKRD55	0.984979	Mann-Whitney U	0.982323	0.999438	Mann-Whitney U	0.972114	0.949002	Mann-Whitney U	0.999811	0.83138	Mann-Whitney U	0.937324	1.11089	Mann-Whitney U	0.964989	0.956772	Mann-Whitney U	0.978198	1.38325	Mann-Whitney U	0.473713
ANKRD6	0.775506	Mann-Whitney U	0.108108	0.759084	Mann-Whitney U	1.85e-06	0.840643	Mann-Whitney U	0.980807	1.07303	Mann-Whitney U	0.712329	0.832267	Mann-Whitney U	0.241561	1.00855	Mann-Whitney U	0.97719	1.13295	Mann-Whitney U	0.443829
ANKRD60	0.797879	Mann-Whitney U	0.955933	0.777927	Mann-Whitney U	0.691246	0.863356	Mann-Whitney U	0.999811	1.10896	Mann-Whitney U	0.927105	0.783397	Mann-Whitney U	0.995646	1.06716	Mann-Whitney U	0.985985	1.24976	Mann-Whitney U	0.78467
ANKRD61	1.03357	Mann-Whitney U	0.966541	1.0897	Mann-Whitney U	0.0204704	1.0088	Mann-Whitney U	0.999811	1.09514	Mann-Whitney U	0.738399	1.1166	Mann-Whitney U	0.680642	0.953743	Mann-Whitney U	0.980963	1.16469	Mann-Whitney U	0.234941
ANKRD62	0.845535	Mann-Whitney U	0.831487	1.32706	Mann-Whitney U	0.000207169	1.15474	Mann-Whitney U	0.999946	1.15735	Mann-Whitney U	0.90613	1.17274	Mann-Whitney U	0.995646	1.06712	Mann-Whitney U	0.943204	1.1006	Mann-Whitney U	0.530365
ANKRD63	0.81777	Mann-Whitney U	0.994296	0.748173	Mann-Whitney U	0.0768693	1.01229	Mann-Whitney U	0.999811	1.12803	Mann-Whitney U	0.939345	0.892162	Mann-Whitney U	0.969055	1.14897	Mann-Whitney U	0.993401	0.638497	Mann-Whitney U	0.567443
ANKRD65	0.978945	Mann-Whitney U	0.992509	0.870775	Mann-Whitney U	0.0511286	0.757242	Mann-Whitney U	0.980807	0.935353	Mann-Whitney U	0.705847	0.963914	Mann-Whitney U	0.998617	0.802707	Mann-Whitney U	0.915518	1.20061	Mann-Whitney U	0.56602
ANKRD7	0.912434	Mann-Whitney U	0.970542	0.968708	Mann-Whitney U	0.522471	1.02817	Mann-Whitney U	0.999811	0.398118	Mann-Whitney U	0.502918	1.1538	Mann-Whitney U	0.979237	0.773119	Mann-Whitney U	0.901052	0.787185	Mann-Whitney U	0.282144
ANKRD9	1.09949	Mann-Whitney U	0.972287	0.828943	Mann-Whitney U	0.00291956	1.00018	Mann-Whitney U	0.999811	1.28611	Mann-Whitney U	0.462564	0.93108	Mann-Whitney U	0.870013	1.20101	Mann-Whitney U	0.494722	1.23777	Mann-Whitney U	0.0851995
ANKS1A	0.898602	Mann-Whitney U	0.907884	0.969443	Mann-Whitney U	0.73335	0.983026	Mann-Whitney U	0.999811	0.969086	Mann-Whitney U	0.967529	0.987437	Mann-Whitney U	0.99118	1.07768	Mann-Whitney U	0.81928	1.41216	Mann-Whitney U	0.0145605
ANKS1B	0.897441	Mann-Whitney U	0.814691	0.87989	Mann-Whitney U	0.0504481	0.953744	Mann-Whitney U	0.999811	1.36477	Mann-Whitney U	0.403634	0.885906	Mann-Whitney U	0.824079	0.851806	Mann-Whitney U	0.714203	1.56396	Mann-Whitney U	0.013766
ANKS3	0.96841	Mann-Whitney U	0.976967	0.910948	Mann-Whitney U	0.15096	0.966638	Mann-Whitney U	0.999811	1.12946	Mann-Whitney U	0.5939	0.941087	Mann-Whitney U	0.998617	1.04703	Mann-Whitney U	0.930114	1.37069	Mann-Whitney U	0.00844144
ANKS4B	1.1574	Mann-Whitney U	0.968681	0.759106	Mann-Whitney U	0.00389777	0.966474	Mann-Whitney U	0.999811	1.24094	Mann-Whitney U	0.901673	0.644096	Mann-Whitney U	0.591698	0.947288	Mann-Whitney U	0.983691	1.026	Mann-Whitney U	0.584517
ANKS6	0.995795	Mann-Whitney U	0.918018	0.935255	Mann-Whitney U	0.171989	0.907183	Mann-Whitney U	0.999811	1.30729	Mann-Whitney U	0.240418	0.891446	Mann-Whitney U	0.936113	0.95368	Mann-Whitney U	0.954458	1.22041	Mann-Whitney U	0.142255
ANKUB1	1.10066	Mann-Whitney U	0.83413	1.23178	Mann-Whitney U	0.00058255	0.935189	Mann-Whitney U	0.999811	1.13145	Mann-Whitney U	0.607241	1.0401	Mann-Whitney U	0.952906	1.12087	Mann-Whitney U	0.915518	0.94513	Mann-Whitney U	0.927391
ANKZF1	0.949676	Mann-Whitney U	0.950138	1.06801	Mann-Whitney U	0.132098	0.989567	Mann-Whitney U	0.999811	0.866276	Mann-Whitney U	0.687222	0.99549	Mann-Whitney U	0.985974	1.02514	Mann-Whitney U	0.979813	1.53727	Mann-Whitney U	0.00545986
ANLN	1.4072	Mann-Whitney U	0.393945	1.13197	Mann-Whitney U	0.105025	1.12067	Mann-Whitney U	0.999811	1.72493	Mann-Whitney U	0.215415	1.2003	Mann-Whitney U	0.994179	1.79706	Mann-Whitney U	0.139868	1.82987	Mann-Whitney U	0.120757
ANO1	0.871729	Mann-Whitney U	0.490267	0.761948	Mann-Whitney U	0.000136342	0.79791	Mann-Whitney U	0.999811	0.959619	Mann-Whitney U	0.742697	0.921596	Mann-Whitney U	0.926786	0.882431	Mann-Whitney U	0.920964	1.50089	Mann-Whitney U	0.555891
ANO10	0.903867	Mann-Whitney U	0.850408	1.02848	Mann-Whitney U	0.109757	0.90946	Mann-Whitney U	0.999811	1.099	Mann-Whitney U	0.746192	1.0686	Mann-Whitney U	0.943081	0.998778	Mann-Whitney U	0.978639	1.24633	Mann-Whitney U	0.316455
ANO2	0.935006	Mann-Whitney U	0.65677	0.869444	Mann-Whitney U	0.00338105	0.917521	Mann-Whitney U	0.999811	0.746153	Mann-Whitney U	0.622415	0.91023	Mann-Whitney U	0.884699	1.12391	Mann-Whitney U	0.928099	1.18247	Mann-Whitney U	0.60081
ANO3	0.990069	Mann-Whitney U	0.90361	0.934738	Mann-Whitney U	0.937834	1.05227	Mann-Whitney U	0.999811	1.20161	Mann-Whitney U	0.939469	1.01313	Mann-Whitney U	0.999168	1.0869	Mann-Whitney U	0.978639	1.15049	Mann-Whitney U	0.753978
ANO4	0.540873	Mann-Whitney U	0.401076	0.735963	Mann-Whitney U	0.00270812	0.674444	Mann-Whitney U	0.958861	0.924971	Mann-Whitney U	0.962304	1.01761	Mann-Whitney U	0.949824	0.632504	Mann-Whitney U	0.566214	0.700951	Mann-Whitney U	0.0994182
ANO5	0.863442	Mann-Whitney U	0.881172	0.875504	Mann-Whitney U	0.254573	0.775232	Mann-Whitney U	0.999811	1.07153	Mann-Whitney U	0.946956	1.30154	Mann-Whitney U	0.962795	1.02016	Mann-Whitney U	0.983691	0.727881	Mann-Whitney U	0.318533
ANO6	0.702198	Mann-Whitney U	0.253039	0.868344	Mann-Whitney U	0.00326165	0.908714	Mann-Whitney U	0.999811	0.925534	Mann-Whitney U	0.98239	0.937541	Mann-Whitney U	0.88901	1.13128	Mann-Whitney U	0.859682	0.914492	Mann-Whitney U	0.55503
ANO7	0.728317	Mann-Whitney U	0.686957	0.278987	Mann-Whitney U	3.72e-16	0.721697	Mann-Whitney U	0.999811	0.231386	Mann-Whitney U	0.00793228	0.475679	Mann-Whitney U	0.204551	0.462626	Mann-Whitney U	0.0982968	0.790774	Mann-Whitney U	0.806844
ANO8	0.899613	Mann-Whitney U	0.971646	0.862678	Mann-Whitney U	0.00869887	0.945566	Mann-Whitney U	0.999811	1.23387	Mann-Whitney U	0.197422	0.932762	Mann-Whitney U	0.9642	1.23111	Mann-Whitney U	0.568895	1.42272	Mann-Whitney U	0.0323438
ANO9	0.904222	Mann-Whitney U	0.646538	0.758454	Mann-Whitney U	2.54e-05	0.890001	Mann-Whitney U	0.999811	0.909293	Mann-Whitney U	0.793812	0.752762	Mann-Whitney U	0.29439	1.05213	Mann-Whitney U	0.971404	1.49566	Mann-Whitney U	0.0751241
ANP32A	0.911733	Mann-Whitney U	0.378846	0.928998	Mann-Whitney U	0.0311748	0.990904	Mann-Whitney U	0.999811	0.934296	Mann-Whitney U	0.810332	0.918952	Mann-Whitney U	0.998617	1.02697	Mann-Whitney U	0.978639	1.01743	Mann-Whitney U	0.776945
ANP32AP1	0.862827	Mann-Whitney U	0.952556	1.03954	Mann-Whitney U	0.671214	0.991692	Mann-Whitney U	0.999811	1.25626	Mann-Whitney U	0.821121	0.908207	Mann-Whitney U	0.77513	0.898227	Mann-Whitney U	0.923683	1.24807	Mann-Whitney U	0.148316
ANP32B	0.982712	Mann-Whitney U	0.909841	1.0251	Mann-Whitney U	0.720265	1.09015	Mann-Whitney U	0.999811	1.02351	Mann-Whitney U	0.630849	1.05652	Mann-Whitney U	0.962795	1.0208	Mann-Whitney U	0.991392	1.10437	Mann-Whitney U	0.537237
ANP32C	1.1582	Mann-Whitney U	0.895431	1.15649	Mann-Whitney U	0.606529	0.969758	Mann-Whitney U	0.999811	1.31383	Mann-Whitney U	0.710225	0.980288	Mann-Whitney U	0.971205	1.05944	Mann-Whitney U	0.985448	1.00626	Mann-Whitney U	0.94742
ANP32D	1.09746	Mann-Whitney U	0.7872	1.03769	Mann-Whitney U	0.764747	0.739799	Mann-Whitney U	0.999811	1.54128	Mann-Whitney U	0.740098	1.18862	Mann-Whitney U	0.948733	1.02378	Mann-Whitney U	0.985276	0	Mann-Whitney U	0.740562
ANP32E	0.82682	Mann-Whitney U	0.332026	1.00156	Mann-Whitney U	0.978441	0.896447	Mann-Whitney U	0.999811	1.83494	Mann-Whitney U	0.202381	1.11347	Mann-Whitney U	0.88399	1.09539	Mann-Whitney U	0.679014	1.04915	Mann-Whitney U	0.969769
ANPEP	1.52728	Mann-Whitney U	0.249339	3.35792	Mann-Whitney U	4.54e-19	0.944874	Mann-Whitney U	0.999811	0.71576	Mann-Whitney U	0.250142	2.74154	Mann-Whitney U	0.00762977	1.04837	Mann-Whitney U	0.983341	0.968386	Mann-Whitney U	0.615188
ANTXR1	0.7007	Mann-Whitney U	0.162438	0.714808	Mann-Whitney U	2.65e-09	0.821652	Mann-Whitney U	0.999811	0.55841	Mann-Whitney U	0.390672	0.859477	Mann-Whitney U	0.487821	0.898341	Mann-Whitney U	0.985985	0.946364	Mann-Whitney U	0.338223
ANTXR2	0.974413	Mann-Whitney U	0.923099	1.12522	Mann-Whitney U	0.0190111	1.05848	Mann-Whitney U	0.999811	0.653294	Mann-Whitney U	0.225812	1.4287	Mann-Whitney U	0.104352	0.980566	Mann-Whitney U	0.977217	0.754936	Mann-Whitney U	0.14735
ANTXRL	0.947456	Mann-Whitney U	0.983243	0.992262	Mann-Whitney U	0.857734	1.06594	Mann-Whitney U	0.999811	0.847744	Mann-Whitney U	0.887258	1.09773	Mann-Whitney U	0.95656	0.886757	Mann-Whitney U	0.984255	1.16427	Mann-Whitney U	0.762032
ANXA1	0.531156	Mann-Whitney U	0.0202653	0.639215	Mann-Whitney U	1.64e-15	0.821695	Mann-Whitney U	0.999811	0.679459	Mann-Whitney U	0.271046	0.79087	Mann-Whitney U	0.480509	1.04952	Mann-Whitney U	0.902268	0.626637	Mann-Whitney U	0.0528829
ANXA10	0.93996	Mann-Whitney U	0.825602	1.02392	Mann-Whitney U	0.635821	0.966919	Mann-Whitney U	0.999811	1.17397	Mann-Whitney U	0.761378	0.975382	Mann-Whitney U	0.973737	1.16697	Mann-Whitney U	0.872407	1.24432	Mann-Whitney U	0.616564
ANXA11	0.992398	Mann-Whitney U	0.638885	0.861524	Mann-Whitney U	4.09e-05	0.953656	Mann-Whitney U	0.999811	0.598752	Mann-Whitney U	0.0176219	0.926254	Mann-Whitney U	0.744433	0.952033	Mann-Whitney U	0.942932	1.01284	Mann-Whitney U	0.650268
ANXA13	1.19603	Mann-Whitney U	0.772104	1.07109	Mann-Whitney U	0.390117	1.06116	Mann-Whitney U	0.999811	1.09329	Mann-Whitney U	0.955984	1.03419	Mann-Whitney U	0.982957	1.04103	Mann-Whitney U	0.97512	1.59663	Mann-Whitney U	0.303356
ANXA2	0.834252	Mann-Whitney U	0.629205	0.852179	Mann-Whitney U	0.00252521	0.987718	Mann-Whitney U	0.999811	0.987314	Mann-Whitney U	0.877175	0.981671	Mann-Whitney U	0.938256	1.1754	Mann-Whitney U	0.816925	1.08677	Mann-Whitney U	0.932964
ANXA2R	0.752351	Mann-Whitney U	0.344062	0.69368	Mann-Whitney U	4.98e-15	0.896002	Mann-Whitney U	0.999811	0.708056	Mann-Whitney U	0.481102	0.715497	Mann-Whitney U	0.0660384	0.993171	Mann-Whitney U	0.979602	1.10435	Mann-Whitney U	0.814457
ANXA3	0.552694	Mann-Whitney U	0.159329	0.819064	Mann-Whitney U	0.00659448	0.653552	Mann-Whitney U	0.982075	0.25728	Mann-Whitney U	0.00946994	0.88109	Mann-Whitney U	0.938256	0.774896	Mann-Whitney U	0.675957	0.94459	Mann-Whitney U	0.736265
ANXA4	1.24045	Mann-Whitney U	0.562506	1.17233	Mann-Whitney U	4.2e-05	1.09573	Mann-Whitney U	0.999811	0.993049	Mann-Whitney U	0.968244	1.41458	Mann-Whitney U	0.152095	1.10014	Mann-Whitney U	0.862265	1.07604	Mann-Whitney U	0.834411
ANXA5	0.743896	Mann-Whitney U	0.1167	0.770498	Mann-Whitney U	2.21e-08	0.940789	Mann-Whitney U	0.999811	0.939488	Mann-Whitney U	0.903952	0.871651	Mann-Whitney U	0.564289	0.942714	Mann-Whitney U	0.850945	0.868734	Mann-Whitney U	0.165385
ANXA6	0.757109	Mann-Whitney U	0.283683	0.742023	Mann-Whitney U	1.3e-09	0.879651	Mann-Whitney U	0.999811	1.01532	Mann-Whitney U	0.906445	0.937668	Mann-Whitney U	0.914737	1.00582	Mann-Whitney U	0.998301	0.868415	Mann-Whitney U	0.449986
ANXA7	0.933871	Mann-Whitney U	0.573458	0.925162	Mann-Whitney U	0.0330841	1.00943	Mann-Whitney U	0.999811	0.783786	Mann-Whitney U	0.473916	0.958059	Mann-Whitney U	0.917216	0.955732	Mann-Whitney U	0.917154	1.00581	Mann-Whitney U	0.925238
ANXA8	0.910917	Mann-Whitney U	0.802138	0.803486	Mann-Whitney U	0.241022	0.650656	Mann-Whitney U	0.999811	0.0977734	Mann-Whitney U	0.235566	1.92484	Mann-Whitney U	0.686961	1.25701	Mann-Whitney U	0.950592	0.581582	Mann-Whitney U	0.462989
ANXA8L1	0.328791	Mann-Whitney U	0.806998	0.697091	Mann-Whitney U	0.850898	0.303376	Mann-Whitney U	0.999811	0	Mann-Whitney U	0.686382	1.57754	Mann-Whitney U	0.781591	0.848927	Mann-Whitney U	0.999711	0	Mann-Whitney U	0.40026
ANXA8L2	0.789891	Mann-Whitney U	0.970542	0.716284	Mann-Whitney U	0.108368	0.827287	Mann-Whitney U	0.999811	0.0441186	Mann-Whitney U	0.233328	1.91665	Mann-Whitney U	0.261589	0.688952	Mann-Whitney U	0.978639	0.619192	Mann-Whitney U	0.343709
ANXA9	0.990575	Mann-Whitney U	0.931601	1.18558	Mann-Whitney U	0.00167787	1.06399	Mann-Whitney U	0.999811	0.598543	Mann-Whitney U	0.355177	1.29642	Mann-Whitney U	0.277017	0.903367	Mann-Whitney U	0.986438	1.16447	Mann-Whitney U	0.528405
AOAH	0.678224	Mann-Whitney U	0.21218	0.934784	Mann-Whitney U	0.04392	0.969266	Mann-Whitney U	0.999811	0.72436	Mann-Whitney U	0.647407	1.02162	Mann-Whitney U	0.998617	1.11508	Mann-Whitney U	0.965548	0.874923	Mann-Whitney U	0.521218
AOC2	0.974696	Mann-Whitney U	0.767421	0.982194	Mann-Whitney U	0.698343	0.939907	Mann-Whitney U	0.999811	0.847047	Mann-Whitney U	0.955335	0.890787	Mann-Whitney U	0.733322	0.972171	Mann-Whitney U	0.969882	1.32124	Mann-Whitney U	0.0198508
AOC3	0.671091	Mann-Whitney U	0.403177	0.888284	Mann-Whitney U	0.0518505	0.752791	Mann-Whitney U	0.95941	0.619965	Mann-Whitney U	0.222189	1.19482	Mann-Whitney U	0.995646	0.971572	Mann-Whitney U	0.972947	0.843245	Mann-Whitney U	0.261428
AOX1	1.06485	Mann-Whitney U	0.99255	0.875205	Mann-Whitney U	0.572917	0.921555	Mann-Whitney U	0.999811	0.409024	Mann-Whitney U	0.0900558	1.25131	Mann-Whitney U	0.826435	0.806984	Mann-Whitney U	0.915518	0.864729	Mann-Whitney U	0.761992
AP1AR	0.989238	Mann-Whitney U	0.863756	1.04644	Mann-Whitney U	0.396953	1.14612	Mann-Whitney U	0.999811	0.894995	Mann-Whitney U	0.871196	1.03077	Mann-Whitney U	0.99118	1.07961	Mann-Whitney U	0.912213	1.17128	Mann-Whitney U	0.279113
AP1B1	1.04319	Mann-Whitney U	0.900518	0.829946	Mann-Whitney U	1.4e-06	0.958575	Mann-Whitney U	0.999811	1.04227	Mann-Whitney U	0.981445	0.845758	Mann-Whitney U	0.354439	0.971374	Mann-Whitney U	0.977032	1.06713	Mann-Whitney U	0.603174
AP1G1	0.941878	Mann-Whitney U	0.813609	0.949923	Mann-Whitney U	0.174214	0.974534	Mann-Whitney U	0.999811	0.774377	Mann-Whitney U	0.477962	1.0345	Mann-Whitney U	0.994179	0.920095	Mann-Whitney U	0.851399	1.14891	Mann-Whitney U	0.315166
AP1G2	1.0293	Mann-Whitney U	0.951373	0.932634	Mann-Whitney U	0.484954	0.99516	Mann-Whitney U	0.999811	0.8775	Mann-Whitney U	0.913381	1.01707	Mann-Whitney U	0.934864	0.998455	Mann-Whitney U	0.970491	1.27266	Mann-Whitney U	0.019224
AP1M1	1.06531	Mann-Whitney U	0.911498	0.957538	Mann-Whitney U	0.498878	0.981571	Mann-Whitney U	0.999811	0.911945	Mann-Whitney U	0.794206	0.99846	Mann-Whitney U	0.998241	1.09548	Mann-Whitney U	0.913371	1.12082	Mann-Whitney U	0.611327
AP1M2	1.1147	Mann-Whitney U	0.900896	0.969525	Mann-Whitney U	0.768439	0.981194	Mann-Whitney U	0.999811	1.02052	Mann-Whitney U	0.895056	1.05395	Mann-Whitney U	0.998617	0.993221	Mann-Whitney U	0.978565	1.07661	Mann-Whitney U	0.558382
AP1S1	1.08582	Mann-Whitney U	0.805569	1.01606	Mann-Whitney U	0.241234	1.10903	Mann-Whitney U	0.999811	1.01714	Mann-Whitney U	0.999304	1.11959	Mann-Whitney U	0.729147	1.05046	Mann-Whitney U	0.978639	0.850621	Mann-Whitney U	0.518258
AP1S2	0.795087	Mann-Whitney U	0.225554	0.753511	Mann-Whitney U	6.54e-07	1.05289	Mann-Whitney U	0.999811	1.44526	Mann-Whitney U	0.282569	0.797436	Mann-Whitney U	0.377093	0.917333	Mann-Whitney U	0.978565	1.01483	Mann-Whitney U	0.829967
AP1S3	0.994201	Mann-Whitney U	0.892139	0.953645	Mann-Whitney U	0.179878	1.06212	Mann-Whitney U	0.999811	0.885142	Mann-Whitney U	0.851252	0.964306	Mann-Whitney U	0.987569	0.948171	Mann-Whitney U	0.941153	1.12758	Mann-Whitney U	0.298948
AP2A1	1.03282	Mann-Whitney U	0.968384	0.930633	Mann-Whitney U	0.175128	1.00686	Mann-Whitney U	0.999811	0.81028	Mann-Whitney U	0.706468	0.979455	Mann-Whitney U	0.99118	1.09121	Mann-Whitney U	0.726022	1.36427	Mann-Whitney U	0.0678032
AP2A2	0.994088	Mann-Whitney U	0.814958	0.888948	Mann-Whitney U	0.0341945	0.996557	Mann-Whitney U	0.999811	0.896673	Mann-Whitney U	0.631502	0.91474	Mann-Whitney U	0.904605	1.04387	Mann-Whitney U	0.972313	1.3239	Mann-Whitney U	0.0925486
AP2B1	0.972673	Mann-Whitney U	0.677497	0.878079	Mann-Whitney U	0.00691664	1.03178	Mann-Whitney U	0.999811	1.0766	Mann-Whitney U	0.631528	0.96498	Mann-Whitney U	0.711446	1.05805	Mann-Whitney U	0.972313	1.18405	Mann-Whitney U	0.254224
AP2M1	0.959691	Mann-Whitney U	0.662306	0.97373	Mann-Whitney U	0.556052	0.977663	Mann-Whitney U	0.999811	1.03912	Mann-Whitney U	0.951466	1.06788	Mann-Whitney U	0.973737	1.09456	Mann-Whitney U	0.930498	1.13628	Mann-Whitney U	0.510563
AP2S1	1.01186	Mann-Whitney U	0.784865	1.11372	Mann-Whitney U	0.0335956	1.05228	Mann-Whitney U	0.999811	1.002	Mann-Whitney U	0.863451	1.06095	Mann-Whitney U	0.9642	1.1245	Mann-Whitney U	0.94314	1.08143	Mann-Whitney U	0.997109
AP3B1	1.01177	Mann-Whitney U	0.956348	1.06809	Mann-Whitney U	0.15068	0.982142	Mann-Whitney U	0.999811	0.928699	Mann-Whitney U	0.980078	1.10002	Mann-Whitney U	0.963972	0.95435	Mann-Whitney U	0.985448	1.06299	Mann-Whitney U	0.442229
AP3B2	0.805231	Mann-Whitney U	0.646023	0.791797	Mann-Whitney U	0.000763263	0.828633	Mann-Whitney U	0.999811	1.13681	Mann-Whitney U	0.601726	0.857216	Mann-Whitney U	0.840525	0.772584	Mann-Whitney U	0.296673	0.934956	Mann-Whitney U	0.839793
AP3D1	1.11155	Mann-Whitney U	0.900932	0.952169	Mann-Whitney U	0.370541	1.05818	Mann-Whitney U	0.999811	0.994953	Mann-Whitney U	0.950534	0.960024	Mann-Whitney U	0.994179	1.02208	Mann-Whitney U	0.983691	1.17266	Mann-Whitney U	0.0738357
AP3M1	0.965255	Mann-Whitney U	0.915391	0.98284	Mann-Whitney U	0.78367	0.991665	Mann-Whitney U	0.999811	0.887985	Mann-Whitney U	0.861293	1.07973	Mann-Whitney U	0.998941	0.954959	Mann-Whitney U	0.978639	1.18768	Mann-Whitney U	0.582075
AP3M2	0.985709	Mann-Whitney U	0.659221	0.986953	Mann-Whitney U	0.76463	0.909692	Mann-Whitney U	0.999811	1.16264	Mann-Whitney U	0.396918	1.07821	Mann-Whitney U	0.960909	1.05821	Mann-Whitney U	0.979602	1.15903	Mann-Whitney U	0.225331
AP3S1	0.904569	Mann-Whitney U	0.344062	0.930498	Mann-Whitney U	0.481865	0.988949	Mann-Whitney U	0.999811	1.23866	Mann-Whitney U	0.433486	1.00041	Mann-Whitney U	0.995646	0.960085	Mann-Whitney U	0.965904	1.06371	Mann-Whitney U	0.732323
AP3S2	0.928405	Mann-Whitney U	0.955607	0.949671	Mann-Whitney U	0.443964	0.983392	Mann-Whitney U	0.999811	1.09624	Mann-Whitney U	0.941623	0.952258	Mann-Whitney U	0.962795	0.942926	Mann-Whitney U	0.976855	1.08397	Mann-Whitney U	0.785403
AP4B1	1.01663	Mann-Whitney U	0.72369	0.917419	Mann-Whitney U	0.00731069	0.832935	Mann-Whitney U	0.958861	0.965975	Mann-Whitney U	0.984675	0.985277	Mann-Whitney U	0.9497	0.944647	Mann-Whitney U	0.975899	1.31265	Mann-Whitney U	0.114147
AP4E1	0.965919	Mann-Whitney U	0.580568	1.0503	Mann-Whitney U	0.41299	0.883685	Mann-Whitney U	0.999811	1.03071	Mann-Whitney U	0.925584	1.05664	Mann-Whitney U	0.984892	0.972118	Mann-Whitney U	0.997062	1.17927	Mann-Whitney U	0.239176
AP4M1	1.09859	Mann-Whitney U	0.80198	1.00818	Mann-Whitney U	0.60915	1.01239	Mann-Whitney U	0.999811	0.997737	Mann-Whitney U	0.982032	1.02189	Mann-Whitney U	0.995646	1.05062	Mann-Whitney U	0.978639	1.34083	Mann-Whitney U	0.0339367
AP4S1	0.897898	Mann-Whitney U	0.484795	1.01455	Mann-Whitney U	0.911338	0.973174	Mann-Whitney U	0.999811	1.5609	Mann-Whitney U	0.353554	1.01709	Mann-Whitney U	0.97118	0.956162	Mann-Whitney U	0.978639	1.04606	Mann-Whitney U	0.932433
AP5B1	0.997806	Mann-Whitney U	0.996182	0.921207	Mann-Whitney U	0.319135	1.10502	Mann-Whitney U	0.999811	1.37403	Mann-Whitney U	0.55393	0.99159	Mann-Whitney U	0.99118	1.14468	Mann-Whitney U	0.67793	1.32487	Mann-Whitney U	0.0227848
AP5M1	0.970847	Mann-Whitney U	0.793413	0.984271	Mann-Whitney U	0.848781	1.00125	Mann-Whitney U	0.999811	1.21451	Mann-Whitney U	0.590263	1.05165	Mann-Whitney U	0.994855	1.11902	Mann-Whitney U	0.975128	1.25193	Mann-Whitney U	0.294347
AP5S1	0.987195	Mann-Whitney U	0.965394	0.940941	Mann-Whitney U	0.503435	0.927058	Mann-Whitney U	0.999811	1.28033	Mann-Whitney U	0.381291	0.955638	Mann-Whitney U	0.949824	1.00353	Mann-Whitney U	0.997062	1.24088	Mann-Whitney U	0.120219
AP5Z1	1.1021	Mann-Whitney U	0.679772	1.02318	Mann-Whitney U	0.837136	0.953651	Mann-Whitney U	0.999811	0.944056	Mann-Whitney U	0.928624	1.02477	Mann-Whitney U	0.987301	1.05032	Mann-Whitney U	0.915518	1.14332	Mann-Whitney U	0.0659184
APAF1	0.859331	Mann-Whitney U	0.664661	0.967573	Mann-Whitney U	0.910138	0.959756	Mann-Whitney U	0.999811	1.12635	Mann-Whitney U	0.490765	0.97655	Mann-Whitney U	0.978714	1.14487	Mann-Whitney U	0.930498	1.15763	Mann-Whitney U	0.391784
APBA1	0.781219	Mann-Whitney U	0.504446	0.791668	Mann-Whitney U	0.000129141	0.800111	Mann-Whitney U	0.999811	0.988967	Mann-Whitney U	0.905328	0.960213	Mann-Whitney U	0.906294	0.746432	Mann-Whitney U	0.167357	0.907952	Mann-Whitney U	0.408096
APBA2	0.87019	Mann-Whitney U	0.90394	0.9203	Mann-Whitney U	0.0562978	0.957963	Mann-Whitney U	0.999811	0.925503	Mann-Whitney U	0.972634	0.935144	Mann-Whitney U	0.738176	0.833536	Mann-Whitney U	0.865155	1.39403	Mann-Whitney U	0.0782647
APBA3	1.15176	Mann-Whitney U	0.91752	0.905909	Mann-Whitney U	0.313813	0.972292	Mann-Whitney U	0.999811	0.983135	Mann-Whitney U	0.825167	0.981558	Mann-Whitney U	0.998047	1.0149	Mann-Whitney U	0.991392	1.26341	Mann-Whitney U	0.0207667
APBB1	0.870228	Mann-Whitney U	0.409036	0.677896	Mann-Whitney U	3.58e-13	0.853414	Mann-Whitney U	0.999811	0.985497	Mann-Whitney U	0.778225	0.880457	Mann-Whitney U	0.669261	0.85132	Mann-Whitney U	0.782027	1.05667	Mann-Whitney U	0.902011
APBB1IP	0.842712	Mann-Whitney U	0.433277	0.92453	Mann-Whitney U	0.201262	0.926266	Mann-Whitney U	0.999811	0.756246	Mann-Whitney U	0.495375	0.964307	Mann-Whitney U	0.989488	1.18377	Mann-Whitney U	0.901052	1.0228	Mann-Whitney U	0.954969
APBB2	0.784586	Mann-Whitney U	0.877255	0.991674	Mann-Whitney U	0.936086	0.97114	Mann-Whitney U	0.999811	1.11021	Mann-Whitney U	0.492029	0.951714	Mann-Whitney U	0.98015	1.15349	Mann-Whitney U	0.863549	1.15172	Mann-Whitney U	0.225608
APBB3	0.901566	Mann-Whitney U	0.824944	0.948568	Mann-Whitney U	0.479946	0.869456	Mann-Whitney U	0.999811	0.96919	Mann-Whitney U	0.926266	1.00224	Mann-Whitney U	0.994068	0.905304	Mann-Whitney U	0.981171	1.56749	Mann-Whitney U	0.0127207
APC	0.848285	Mann-Whitney U	0.664192	0.849358	Mann-Whitney U	0.00760734	0.980433	Mann-Whitney U	0.999811	1.05398	Mann-Whitney U	0.774647	0.912797	Mann-Whitney U	0.995646	0.889225	Mann-Whitney U	0.977032	1.29149	Mann-Whitney U	0.250429
APC2	1.24903	Mann-Whitney U	0.569578	1.02943	Mann-Whitney U	0.811038	1.04553	Mann-Whitney U	0.999811	1.35264	Mann-Whitney U	0.225327	1.03907	Mann-Whitney U	0.99118	1.1226	Mann-Whitney U	0.875774	1.27112	Mann-Whitney U	0.0944077
APCDD1	0.662488	Mann-Whitney U	0.464127	0.895	Mann-Whitney U	0.0758408	0.948004	Mann-Whitney U	0.999811	0.539094	Mann-Whitney U	0.243479	0.935908	Mann-Whitney U	0.994179	0.790996	Mann-Whitney U	0.271578	0.58449	Mann-Whitney U	0.0831735
APCDD1L	0.833594	Mann-Whitney U	0.740528	0.928349	Mann-Whitney U	0.250209	0.98867	Mann-Whitney U	0.999811	0.811649	Mann-Whitney U	0.962087	1.13058	Mann-Whitney U	0.962795	1.40415	Mann-Whitney U	0.701282	1.18049	Mann-Whitney U	0.963913
APCS	1.32506	Mann-Whitney U	0.965394	0.912064	Mann-Whitney U	0.664913	0.986954	Mann-Whitney U	0.999811	1.24056	Mann-Whitney U	0.976121	0.890839	Mann-Whitney U	0.99118	0.878472	Mann-Whitney U	0.997062	1.17489	Mann-Whitney U	0.903356
APEH	1.09493	Mann-Whitney U	0.733755	1.04172	Mann-Whitney U	0.370319	1.0852	Mann-Whitney U	0.999811	0.885427	Mann-Whitney U	0.705695	1.01032	Mann-Whitney U	0.997917	0.996487	Mann-Whitney U	0.976503	1.25444	Mann-Whitney U	0.140097
APEX1	1.13355	Mann-Whitney U	0.941088	1.01009	Mann-Whitney U	0.636728	1.08034	Mann-Whitney U	0.999811	1.27525	Mann-Whitney U	0.747623	1.0772	Mann-Whitney U	0.995173	1.08931	Mann-Whitney U	0.975899	1.32623	Mann-Whitney U	0.047152
APEX2	0.957651	Mann-Whitney U	0.982323	0.901167	Mann-Whitney U	0.0887132	0.979205	Mann-Whitney U	0.999811	1.41871	Mann-Whitney U	0.309105	1.00516	Mann-Whitney U	0.997917	1.17314	Mann-Whitney U	0.56123	1.35416	Mann-Whitney U	0.0145605
APH1A	1.08013	Mann-Whitney U	0.752313	1.10007	Mann-Whitney U	0.0108163	1.04727	Mann-Whitney U	0.999811	1.18065	Mann-Whitney U	0.692067	0.973491	Mann-Whitney U	0.995646	1.10084	Mann-Whitney U	0.83102	1.24223	Mann-Whitney U	0.213002
APH1B	0.752121	Mann-Whitney U	0.0805812	0.79337	Mann-Whitney U	6.89e-06	0.940698	Mann-Whitney U	0.999811	0.91803	Mann-Whitney U	0.568942	0.839912	Mann-Whitney U	0.645856	0.863067	Mann-Whitney U	0.677162	0.759908	Mann-Whitney U	0.126528
API5	0.975494	Mann-Whitney U	0.587077	0.931249	Mann-Whitney U	0.0349615	1.01673	Mann-Whitney U	0.999811	1.03563	Mann-Whitney U	0.774016	0.940568	Mann-Whitney U	0.987854	1.06941	Mann-Whitney U	0.982543	1.19083	Mann-Whitney U	0.396705
APIP	1.0236	Mann-Whitney U	0.943675	1.01588	Mann-Whitney U	0.967049	1.01805	Mann-Whitney U	0.999811	1.16036	Mann-Whitney U	0.606244	1.10471	Mann-Whitney U	0.962795	0.997017	Mann-Whitney U	0.978639	1.16528	Mann-Whitney U	0.404866
APITD1	0.949436	Mann-Whitney U	0.997675	1.12253	Mann-Whitney U	0.00182826	0.993586	Mann-Whitney U	0.999811	1.08463	Mann-Whitney U	0.505139	0.970771	Mann-Whitney U	0.940675	0.909224	Mann-Whitney U	0.978565	1.1189	Mann-Whitney U	0.193827
APITD1-CORT	0.946896	Mann-Whitney U	0.720314	1.18419	Mann-Whitney U	0.112688	0.90739	Mann-Whitney U	0.999811	1.26554	Mann-Whitney U	0.354568	0.780581	Mann-Whitney U	0.719509	0.812991	Mann-Whitney U	0.956641	1.51659	Mann-Whitney U	0.117325
APLF	0.890571	Mann-Whitney U	0.658247	0.942863	Mann-Whitney U	0.275077	1.09243	Mann-Whitney U	0.999811	0.856769	Mann-Whitney U	0.948211	0.972216	Mann-Whitney U	0.99118	0.989529	Mann-Whitney U	0.993419	0.957431	Mann-Whitney U	0.527961
APLN	1.59995	Mann-Whitney U	0.38723	1.269	Mann-Whitney U	0.227279	0.846629	Mann-Whitney U	0.999811	1.05845	Mann-Whitney U	0.988149	0.790174	Mann-Whitney U	0.901488	1.39199	Mann-Whitney U	0.884523	1.55348	Mann-Whitney U	0.180414
APLNR	0.833472	Mann-Whitney U	0.516248	0.700373	Mann-Whitney U	1.71e-06	1.00294	Mann-Whitney U	0.999811	1.51241	Mann-Whitney U	0.678935	0.684353	Mann-Whitney U	0.273715	1.27406	Mann-Whitney U	0.68985	0.778623	Mann-Whitney U	0.709379
APLP1	0.683075	Mann-Whitney U	0.253039	0.579293	Mann-Whitney U	3.16e-16	0.799893	Mann-Whitney U	0.999811	2.9931	Mann-Whitney U	0.406437	0.673821	Mann-Whitney U	0.036682	0.772244	Mann-Whitney U	0.738842	0.919879	Mann-Whitney U	0.500391
APLP2	0.799433	Mann-Whitney U	0.541815	0.924968	Mann-Whitney U	0.231424	1.11429	Mann-Whitney U	0.999811	0.975554	Mann-Whitney U	0.969808	1.01649	Mann-Whitney U	0.971205	0.986432	Mann-Whitney U	0.995431	0.923932	Mann-Whitney U	0.627239
APOA1	0.924159	Mann-Whitney U	0.954872	0.799018	Mann-Whitney U	0.109146	0.996528	Mann-Whitney U	0.999811	1.21926	Mann-Whitney U	0.598907	0.927113	Mann-Whitney U	0.978611	1.13434	Mann-Whitney U	0.954458	1.1713	Mann-Whitney U	0.837064
APOA1BP	1.2223	Mann-Whitney U	0.462933	1.071	Mann-Whitney U	0.242637	1.00819	Mann-Whitney U	0.999811	1.06484	Mann-Whitney U	0.823975	0.925362	Mann-Whitney U	0.950582	1.03498	Mann-Whitney U	0.946572	1.18798	Mann-Whitney U	0.300771
APOA2	1.0371	Mann-Whitney U	0.993939	0.985403	Mann-Whitney U	0.817302	0.818024	Mann-Whitney U	0.999811	1.06327	Mann-Whitney U	0.935584	0.71418	Mann-Whitney U	0.929045	1.31299	Mann-Whitney U	0.980963	1.2926	Mann-Whitney U	0.526215
APOA4	1.13834	Mann-Whitney U	0.976967	1.03414	Mann-Whitney U	0.961238	1.12556	Mann-Whitney U	0.999811	1.40195	Mann-Whitney U	0.989309	0.815719	Mann-Whitney U	0.971913	1.41297	Mann-Whitney U	0.916477	1.75484	Mann-Whitney U	0.468009
APOA5	0.654884	Mann-Whitney U	0.62854	0.9264	Mann-Whitney U	0.871329	1.55215	Mann-Whitney U	0.999811	1.81802	Mann-Whitney U	0.574027	0.864515	Mann-Whitney U	0.956644	1.445	Mann-Whitney U	0.917154	1.19932	Mann-Whitney U	0.745662
APOB	1.00073	Mann-Whitney U	0.968384	0.823372	Mann-Whitney U	0.593548	0.835776	Mann-Whitney U	0.999811	1.1182	Mann-Whitney U	0.782865	0.966854	Mann-Whitney U	0.98015	0.820821	Mann-Whitney U	0.976201	1.13606	Mann-Whitney U	0.93819
APOBEC1	inf	Mann-Whitney U	0.798357	inf	Mann-Whitney U	0.0953885	inf	Mann-Whitney U	0.999811		Mann-Whitney U	0.78897		Mann-Whitney U	0.988352		Mann-Whitney U	0.987399	inf	Mann-Whitney U	0.675391
APOBEC2	1.08872	Mann-Whitney U	0.982384	1.14904	Mann-Whitney U	0.000892687	0.937511	Mann-Whitney U	0.999811	1.20882	Mann-Whitney U	0.753159	0.945744	Mann-Whitney U	0.957462	0.977619	Mann-Whitney U	0.985985	1.28644	Mann-Whitney U	0.0641121
APOBEC3A	1.29403	Mann-Whitney U	0.944502	0.897015	Mann-Whitney U	0.454987	1.07047	Mann-Whitney U	0.999811	1.30743	Mann-Whitney U	0.752529	0.757626	Mann-Whitney U	0.856064	1.32829	Mann-Whitney U	0.859682	1.07906	Mann-Whitney U	0.869343
APOBEC3B	1.02271	Mann-Whitney U	0.817091	0.884111	Mann-Whitney U	0.422285	1.03441	Mann-Whitney U	0.999811	1.22784	Mann-Whitney U	0.620817	1.02727	Mann-Whitney U	0.936847	1.23816	Mann-Whitney U	0.657843	1.23547	Mann-Whitney U	0.655662
APOBEC3C	0.667508	Mann-Whitney U	0.107771	0.772382	Mann-Whitney U	2.91e-06	0.912546	Mann-Whitney U	0.999811	0.812422	Mann-Whitney U	0.765663	0.973033	Mann-Whitney U	0.952922	1.24785	Mann-Whitney U	0.816363	0.780547	Mann-Whitney U	0.118522
APOBEC3D	0.568631	Mann-Whitney U	0.193847	0.882335	Mann-Whitney U	0.0171756	0.776003	Mann-Whitney U	0.980807	0.646793	Mann-Whitney U	0.367433	0.919878	Mann-Whitney U	0.952906	1.23113	Mann-Whitney U	0.818823	1.219	Mann-Whitney U	0.621794
APOBEC3F	0.67869	Mann-Whitney U	0.243668	0.748137	Mann-Whitney U	3.88e-05	0.895823	Mann-Whitney U	0.999811	1.14318	Mann-Whitney U	0.964389	0.752498	Mann-Whitney U	0.272091	0.992938	Mann-Whitney U	0.993443	1.10088	Mann-Whitney U	0.45468
APOBEC3G	0.68642	Mann-Whitney U	0.288009	0.940056	Mann-Whitney U	0.0755485	0.863043	Mann-Whitney U	0.999811	0.780163	Mann-Whitney U	0.557169	0.956168	Mann-Whitney U	0.989294	1.11333	Mann-Whitney U	0.938652	0.938584	Mann-Whitney U	0.481942
APOBEC3H	0.971632	Mann-Whitney U	0.915281	1.03257	Mann-Whitney U	0.931091	0.721523	Mann-Whitney U	0.958861	0.791759	Mann-Whitney U	0.687093	1.09728	Mann-Whitney U	0.995646	0.881411	Mann-Whitney U	0.985985	0.799455	Mann-Whitney U	0.600675
APOBEC4	1.12584	Mann-Whitney U	0.94304	0.852217	Mann-Whitney U	0.197159	0.888552	Mann-Whitney U	0.999811	1.38173	Mann-Whitney U	0.214042	0.915241	Mann-Whitney U	0.998617	1.2287	Mann-Whitney U	0.692854	1.17516	Mann-Whitney U	0.443132
APOBR	0.956201	Mann-Whitney U	0.903432	0.951654	Mann-Whitney U	0.467417	1.08994	Mann-Whitney U	0.999811	0.8769	Mann-Whitney U	0.716495	1.03885	Mann-Whitney U	0.987854	1.14252	Mann-Whitney U	0.756969	1.48739	Mann-Whitney U	0.286902
APOC1	1.13539	Mann-Whitney U	0.914117	1.19161	Mann-Whitney U	0.00593459	1.14376	Mann-Whitney U	0.999811	0.847931	Mann-Whitney U	0.974645	0.97662	Mann-Whitney U	0.940675	1.15895	Mann-Whitney U	0.778815	1.47709	Mann-Whitney U	0.215723
APOC1P1	0.874862	Mann-Whitney U	0.852572	1.16666	Mann-Whitney U	0.306429	1.2607	Mann-Whitney U	0.999811	1.81775	Mann-Whitney U	0.546244	0.952049	Mann-Whitney U	0.95202	1.10965	Mann-Whitney U	0.979602	1.34617	Mann-Whitney U	0.486851
APOC2	0.821375	Mann-Whitney U	0.874804	1.2304	Mann-Whitney U	0.0375337	1.16551	Mann-Whitney U	0.999811	1.4084	Mann-Whitney U	0.941668	0.995444	Mann-Whitney U	0.95656	1.16644	Mann-Whitney U	0.915518	1.33647	Mann-Whitney U	0.421976
APOC3		Mann-Whitney U	0.949161		Mann-Whitney U	0.725068		Mann-Whitney U	0.999811		Mann-Whitney U	0.808152		Mann-Whitney U	0.778479		Mann-Whitney U	0.941827		Mann-Whitney U	0.667333
APOC4	1.33893	Mann-Whitney U	0.884081	1.28145	Mann-Whitney U	0.347564	1.08509	Mann-Whitney U	0.999811	4.21944	Mann-Whitney U	0.401867	0.89197	Mann-Whitney U	0.950582	1.13753	Mann-Whitney U	0.995441	1.12429	Mann-Whitney U	0.78467
APOD	0.628748	Mann-Whitney U	0.238169	0.579474	Mann-Whitney U	6.44e-10	0.664958	Mann-Whitney U	0.999811	0.216433	Mann-Whitney U	0.0102432	0.76943	Mann-Whitney U	0.847835	0.658318	Mann-Whitney U	0.202904	0.60843	Mann-Whitney U	0.0133797
APOE	1.06635	Mann-Whitney U	0.891344	1.07188	Mann-Whitney U	0.42613	1.13775	Mann-Whitney U	0.999811	0.858305	Mann-Whitney U	0.717321	0.936594	Mann-Whitney U	0.949009	1.12604	Mann-Whitney U	0.839199	1.12137	Mann-Whitney U	0.908577
APOF	0.834552	Mann-Whitney U	0.720382	0.53761	Mann-Whitney U	5.69e-11	0.811428	Mann-Whitney U	0.999811	0.983626	Mann-Whitney U	0.797678	0.745719	Mann-Whitney U	0.137563	0.532098	Mann-Whitney U	0.0652473	0.811709	Mann-Whitney U	0.824645
APOH	1.17965	Mann-Whitney U	0.889827	0.701563	Mann-Whitney U	0.114127	3.02081	Mann-Whitney U	0.980807	0.79139	Mann-Whitney U	0.913163	0.51469	Mann-Whitney U	0.806868	0.440582	Mann-Whitney U	0.808009	2.89773	Mann-Whitney U	0.0376006
APOL1	0.734736	Mann-Whitney U	0.37433	0.829682	Mann-Whitney U	0.000638827	0.909401	Mann-Whitney U	0.999811	0.903914	Mann-Whitney U	0.777797	1.22131	Mann-Whitney U	0.918706	1.08637	Mann-Whitney U	0.965055	0.794656	Mann-Whitney U	0.254065
APOL2	0.856791	Mann-Whitney U	0.694829	0.874782	Mann-Whitney U	0.00123654	0.847752	Mann-Whitney U	0.99018	0.946663	Mann-Whitney U	0.895229	1.02828	Mann-Whitney U	0.994855	1.01599	Mann-Whitney U	0.985985	1.19068	Mann-Whitney U	0.72471
APOL3	0.674814	Mann-Whitney U	0.159329	0.857366	Mann-Whitney U	0.000213343	0.807969	Mann-Whitney U	0.980807	0.68464	Mann-Whitney U	0.301796	1.05845	Mann-Whitney U	0.965081	1.01848	Mann-Whitney U	0.99926	1.15194	Mann-Whitney U	0.975462
APOL4	0.684707	Mann-Whitney U	0.520594	0.764961	Mann-Whitney U	0.0191379	0.648249	Mann-Whitney U	0.958861	1.25883	Mann-Whitney U	0.71769	0.98658	Mann-Whitney U	0.935589	0.900851	Mann-Whitney U	0.977276	0.8495	Mann-Whitney U	0.374429
APOL5	1.31745	Mann-Whitney U	0.891414	1.07883	Mann-Whitney U	0.643018	0.754072	Mann-Whitney U	0.999811	1.34625	Mann-Whitney U	0.52803	1.07382	Mann-Whitney U	0.987854	1.29234	Mann-Whitney U	0.818187	1.23809	Mann-Whitney U	0.738787
APOL6	0.730746	Mann-Whitney U	0.247059	0.879929	Mann-Whitney U	0.00204124	0.949118	Mann-Whitney U	0.999811	1.22043	Mann-Whitney U	0.881544	1.06759	Mann-Whitney U	0.962153	1.06738	Mann-Whitney U	0.948633	1.14475	Mann-Whitney U	0.966404
APOLD1	0.9181	Mann-Whitney U	0.974613	0.895044	Mann-Whitney U	0.280538	1.12808	Mann-Whitney U	0.999811	1.26768	Mann-Whitney U	0.634763	0.968287	Mann-Whitney U	0.935564	0.998019	Mann-Whitney U	0.982543	0.890322	Mann-Whitney U	0.580749
APOM	1.09241	Mann-Whitney U	0.863712	1.03093	Mann-Whitney U	0.289699	0.911945	Mann-Whitney U	0.999811	1.28053	Mann-Whitney U	0.525021	0.953726	Mann-Whitney U	0.931464	1.13609	Mann-Whitney U	0.912031	1.52357	Mann-Whitney U	0.0145587
APOO	0.997143	Mann-Whitney U	0.989538	0.975007	Mann-Whitney U	0.104217	1.01407	Mann-Whitney U	0.999811	1.5347	Mann-Whitney U	0.0316345	0.990686	Mann-Whitney U	0.957462	0.989412	Mann-Whitney U	0.987399	1.06298	Mann-Whitney U	0.742863
APOOL	0.890319	Mann-Whitney U	0.710722	0.902604	Mann-Whitney U	0.0275148	1.06869	Mann-Whitney U	0.999811	1.13394	Mann-Whitney U	0.86914	0.859385	Mann-Whitney U	0.802177	0.996031	Mann-Whitney U	0.981838	0.963217	Mann-Whitney U	0.905027
APOPT1	1.01683	Mann-Whitney U	0.975549	1.0157	Mann-Whitney U	0.533943	0.9849	Mann-Whitney U	0.999811	0.913563	Mann-Whitney U	0.939964	0.87616	Mann-Whitney U	0.998617	1.06551	Mann-Whitney U	0.942932	1.25144	Mann-Whitney U	0.100773
APP	0.762326	Mann-Whitney U	0.329264	0.828857	Mann-Whitney U	0.000325325	0.770504	Mann-Whitney U	0.999811	0.549511	Mann-Whitney U	0.348364	0.881347	Mann-Whitney U	0.931464	0.968011	Mann-Whitney U	0.991409	0.914604	Mann-Whitney U	0.454065
APPBP2	0.841155	Mann-Whitney U	0.225719	0.90863	Mann-Whitney U	0.0107631	0.98048	Mann-Whitney U	0.999811	1.00552	Mann-Whitney U	0.968571	0.962876	Mann-Whitney U	0.998941	0.893765	Mann-Whitney U	0.893913	1.10912	Mann-Whitney U	0.764417
APPL1	1.00807	Mann-Whitney U	0.752861	1.03428	Mann-Whitney U	0.262712	1.02958	Mann-Whitney U	0.999811	0.874392	Mann-Whitney U	0.88616	1.07687	Mann-Whitney U	0.964263	1.09552	Mann-Whitney U	0.95619	1.35378	Mann-Whitney U	0.26636
APPL2	1.01161	Mann-Whitney U	0.783575	0.937846	Mann-Whitney U	0.164808	0.919057	Mann-Whitney U	0.999811	1.06988	Mann-Whitney U	0.928887	0.93809	Mann-Whitney U	0.839004	0.901114	Mann-Whitney U	0.930498	1.08401	Mann-Whitney U	0.428403
APRT	1.22481	Mann-Whitney U	0.408594	0.999319	Mann-Whitney U	0.502323	1.18457	Mann-Whitney U	0.980807	0.653414	Mann-Whitney U	0.00946994	1.05806	Mann-Whitney U	0.861185	1.03126	Mann-Whitney U	0.990574	1.1525	Mann-Whitney U	0.227911
APTX	1.0288	Mann-Whitney U	0.971684	1.04986	Mann-Whitney U	0.693524	0.999359	Mann-Whitney U	0.999811	1.11876	Mann-Whitney U	0.929428	0.919146	Mann-Whitney U	0.949655	0.973016	Mann-Whitney U	0.964901	1.4269	Mann-Whitney U	0.0489863
AQP1	0.836554	Mann-Whitney U	0.51473	0.85974	Mann-Whitney U	0.0142465	1.00559	Mann-Whitney U	0.999811	0.796349	Mann-Whitney U	0.654259	0.871151	Mann-Whitney U	0.864015	0.958064	Mann-Whitney U	0.987399	0.705051	Mann-Whitney U	0.102455
AQP10	0.972227	Mann-Whitney U	0.970542	0.960888	Mann-Whitney U	0.995207	1.28366	Mann-Whitney U	0.999811	0.979852	Mann-Whitney U	0.935127	1.0096	Mann-Whitney U	0.998941	1.43422	Mann-Whitney U	0.954377	1.13169	Mann-Whitney U	0.60962
AQP11	1.08437	Mann-Whitney U	0.911596	1.55376	Mann-Whitney U	2.4e-14	1.0679	Mann-Whitney U	0.999811	1.10644	Mann-Whitney U	0.580055	1.25874	Mann-Whitney U	0.170431	0.883133	Mann-Whitney U	0.999711	1.10696	Mann-Whitney U	0.613225
AQP12A	0	Mann-Whitney U	0.970545	0	Mann-Whitney U	0.107635	6.58791	Mann-Whitney U	0.999811	3.43189	Mann-Whitney U	0.803013	0	Mann-Whitney U	0.991775	3.67918	Mann-Whitney U	0.955423	1.70927	Mann-Whitney U	0.915999
AQP12B	inf	Mann-Whitney U	0.872114		Mann-Whitney U	0.502423	inf	Mann-Whitney U	0.999811	inf	Mann-Whitney U	0.972724		Mann-Whitney U	0.995007	inf	Mann-Whitney U	0.81928		Mann-Whitney U	0.819754
AQP2	1.20588	Mann-Whitney U	0.985986	0.777865	Mann-Whitney U	0.485169	1.67033	Mann-Whitney U	0.999811	1.80795	Mann-Whitney U	0.528515	1.53333	Mann-Whitney U	0.957558	1.74161	Mann-Whitney U	0.925227	0.742605	Mann-Whitney U	0.458318
AQP3	0.884409	Mann-Whitney U	0.877255	1.19389	Mann-Whitney U	0.0146575	1.3594	Mann-Whitney U	0.980807	0.515694	Mann-Whitney U	0.0245225	1.09253	Mann-Whitney U	0.973559	1.10256	Mann-Whitney U	0.995323	0.750672	Mann-Whitney U	0.659644
AQP4	0.951399	Mann-Whitney U	0.931564	0.912365	Mann-Whitney U	0.827065	1.17654	Mann-Whitney U	0.999811	1.07298	Mann-Whitney U	0.810332	1.05775	Mann-Whitney U	0.993473	1.19293	Mann-Whitney U	0.695679	1.54866	Mann-Whitney U	0.394271
AQP5	1.12437	Mann-Whitney U	0.932212	1.04982	Mann-Whitney U	0.882935	0.972344	Mann-Whitney U	0.999811	1.38225	Mann-Whitney U	0.669313	1.26864	Mann-Whitney U	0.905276	1.28651	Mann-Whitney U	0.844811	0.777921	Mann-Whitney U	0.579496
AQP6	0.722113	Mann-Whitney U	0.772487	0.830204	Mann-Whitney U	0.135683	1.16106	Mann-Whitney U	0.999811	1.05715	Mann-Whitney U	0.943051	0.904933	Mann-Whitney U	0.994855	1.12995	Mann-Whitney U	0.922932	1.34761	Mann-Whitney U	0.350938
AQP7	0.892742	Mann-Whitney U	0.984596	0.989391	Mann-Whitney U	0.906781	0.99941	Mann-Whitney U	0.999811	1.11688	Mann-Whitney U	0.996431	0.9904	Mann-Whitney U	0.985974	1.23835	Mann-Whitney U	0.677162	0.907942	Mann-Whitney U	0.873761
AQP7P1	1.07413	Mann-Whitney U	0.999362	0.875337	Mann-Whitney U	0.181264	0.98328	Mann-Whitney U	0.999811	0.857937	Mann-Whitney U	0.608066	0.76978	Mann-Whitney U	0.598295	1.12323	Mann-Whitney U	0.979602	1.27405	Mann-Whitney U	0.898377
AQP7P2		Mann-Whitney U	0.890169		Mann-Whitney U	0.369213		Mann-Whitney U	0.958861		Mann-Whitney U	0.7383		Mann-Whitney U	0.941569		Mann-Whitney U	0.978639	inf	Mann-Whitney U	0.209432
AQP7P3	0.915322	Mann-Whitney U	0.943594	0.922952	Mann-Whitney U	0.250439	0.819809	Mann-Whitney U	0.980807	0.503392	Mann-Whitney U	0.334837	0.826197	Mann-Whitney U	0.5558	0.910553	Mann-Whitney U	0.993443	0.887604	Mann-Whitney U	0.437673
AQP7P4		Mann-Whitney U	0.97535		Mann-Whitney U	0.466232		Mann-Whitney U	0.999811		Mann-Whitney U	0.771395	inf	Mann-Whitney U	0.99118	inf	Mann-Whitney U	0.987978		Mann-Whitney U	0.998162
AQP8	0.487063	Mann-Whitney U	0.675999	0.806324	Mann-Whitney U	0.314816	1.07513	Mann-Whitney U	0.999811	1.92118	Mann-Whitney U	0.5489	1.23357	Mann-Whitney U	0.994068	1.26	Mann-Whitney U	0.972313	1.47657	Mann-Whitney U	0.583466
AQP9	2.01162	Mann-Whitney U	0.11486	1.39611	Mann-Whitney U	1.52e-05	1.40842	Mann-Whitney U	0.999811	0.851977	Mann-Whitney U	0.876896	1.5431	Mann-Whitney U	0.377093	0.8642	Mann-Whitney U	0.979602	1.02996	Mann-Whitney U	0.980356
AQR	0.968339	Mann-Whitney U	0.735565	0.974124	Mann-Whitney U	0.120202	1.01206	Mann-Whitney U	0.999811	0.905337	Mann-Whitney U	0.622959	1.02886	Mann-Whitney U	0.998617	1.08361	Mann-Whitney U	0.990574	1.18629	Mann-Whitney U	0.345469
AR	0.955414	Mann-Whitney U	0.819531	0.995555	Mann-Whitney U	0.881258	1.18965	Mann-Whitney U	0.999811	0.702108	Mann-Whitney U	0.448487	1.03713	Mann-Whitney U	0.978487	1.30748	Mann-Whitney U	0.535302	1.5868	Mann-Whitney U	0.0258097
ARAF	0.859304	Mann-Whitney U	0.755179	0.813552	Mann-Whitney U	0.000152891	0.985299	Mann-Whitney U	0.999811	1.06107	Mann-Whitney U	0.830484	0.81815	Mann-Whitney U	0.340171	1.0195	Mann-Whitney U	0.872407	1.39879	Mann-Whitney U	0.00714229
ARAP1	1.03294	Mann-Whitney U	0.878993	0.905389	Mann-Whitney U	0.050022	1.01949	Mann-Whitney U	0.999811	0.718025	Mann-Whitney U	0.586088	0.973301	Mann-Whitney U	0.978611	0.986892	Mann-Whitney U	0.983691	1.38974	Mann-Whitney U	0.0524295
ARAP1-AS2	0.993832	Mann-Whitney U	0.866242	0.951293	Mann-Whitney U	0.325406	1.01176	Mann-Whitney U	0.999811	0.927096	Mann-Whitney U	0.689953	0.95677	Mann-Whitney U	0.991943	1.09477	Mann-Whitney U	0.970491	1.11538	Mann-Whitney U	0.359306
ARAP2	0.841676	Mann-Whitney U	0.379619	1.16771	Mann-Whitney U	0.00521298	0.96315	Mann-Whitney U	0.999811	0.530148	Mann-Whitney U	0.134798	1.26486	Mann-Whitney U	0.831642	0.901085	Mann-Whitney U	0.977031	1.16461	Mann-Whitney U	0.464123
ARAP3	0.750088	Mann-Whitney U	0.300585	0.712583	Mann-Whitney U	1.62e-12	0.92678	Mann-Whitney U	0.980807	0.807535	Mann-Whitney U	0.99978	0.824191	Mann-Whitney U	0.17673	0.982172	Mann-Whitney U	0.989485	1.01256	Mann-Whitney U	0.975266
ARC	1.31104	Mann-Whitney U	0.917714	0.946517	Mann-Whitney U	0.777969	1.30169	Mann-Whitney U	0.999811	1.90383	Mann-Whitney U	0.467391	1.27866	Mann-Whitney U	0.595686	1.13698	Mann-Whitney U	0.985553	1.00996	Mann-Whitney U	0.547626
ARCN1	0.82767	Mann-Whitney U	0.485928	0.879172	Mann-Whitney U	0.0252325	1.01766	Mann-Whitney U	0.999811	0.788873	Mann-Whitney U	0.304665	1.01985	Mann-Whitney U	0.962795	1.02514	Mann-Whitney U	0.997485	0.975897	Mann-Whitney U	0.851815
AREG	1.01614	Mann-Whitney U	0.924745	0.9491	Mann-Whitney U	0.743125	1.62957	Mann-Whitney U	0.999811	0.545141	Mann-Whitney U	0.494046	1.26852	Mann-Whitney U	0.856351	0.997514	Mann-Whitney U	0.980963	0.597603	Mann-Whitney U	0.119464
ARF1	1.02205	Mann-Whitney U	0.788274	1.07385	Mann-Whitney U	0.0717982	0.97415	Mann-Whitney U	0.999811	0.920844	Mann-Whitney U	0.803359	1.03152	Mann-Whitney U	0.994068	1.09245	Mann-Whitney U	0.954458	0.99205	Mann-Whitney U	0.828962
ARF1P2	1.11548	Mann-Whitney U	0.904023	1.02185	Mann-Whitney U	0.726802	1.02953	Mann-Whitney U	0.999811	1.18568	Mann-Whitney U	0.606932	1.04204	Mann-Whitney U	0.979237	1.01814	Mann-Whitney U	0.915518	1.27057	Mann-Whitney U	0.126841
ARF3	0.938517	Mann-Whitney U	0.721327	0.91985	Mann-Whitney U	0.0459154	0.95257	Mann-Whitney U	0.999811	1.06372	Mann-Whitney U	0.990969	1.02527	Mann-Whitney U	0.985974	0.993348	Mann-Whitney U	0.985985	0.963644	Mann-Whitney U	0.873705
ARF4	1.13944	Mann-Whitney U	0.968384	0.994444	Mann-Whitney U	0.781448	1.07382	Mann-Whitney U	0.999811	0.978918	Mann-Whitney U	0.705695	0.980544	Mann-Whitney U	0.995799	1.01958	Mann-Whitney U	0.985985	1.12001	Mann-Whitney U	0.869377
ARF5	1.02669	Mann-Whitney U	0.926454	0.985264	Mann-Whitney U	0.968154	1.04324	Mann-Whitney U	0.999811	0.966096	Mann-Whitney U	0.977527	1.02882	Mann-Whitney U	0.987351	1.08088	Mann-Whitney U	0.815954	1.12971	Mann-Whitney U	0.808793
ARF6	1.05808	Mann-Whitney U	0.982384	0.957445	Mann-Whitney U	0.355263	1.02461	Mann-Whitney U	0.999811	0.975603	Mann-Whitney U	0.905565	1.01866	Mann-Whitney U	0.957462	1.09857	Mann-Whitney U	0.872407	1.24997	Mann-Whitney U	0.102794
ARFGAP1	0.800618	Mann-Whitney U	0.661836	0.817576	Mann-Whitney U	8.35e-06	0.983772	Mann-Whitney U	0.999811	1.02529	Mann-Whitney U	0.742344	0.838925	Mann-Whitney U	0.282523	1.10626	Mann-Whitney U	0.967971	1.41929	Mann-Whitney U	0.0159032
ARFGAP2	0.935444	Mann-Whitney U	0.676553	0.949701	Mann-Whitney U	0.0914988	1.04692	Mann-Whitney U	0.999811	1.00979	Mann-Whitney U	0.87044	0.978951	Mann-Whitney U	0.995646	1.02196	Mann-Whitney U	0.98663	1.12557	Mann-Whitney U	0.0609198
ARFGAP3	0.861335	Mann-Whitney U	0.862867	0.88562	Mann-Whitney U	0.00502863	0.955701	Mann-Whitney U	0.999811	0.884703	Mann-Whitney U	0.693448	0.948282	Mann-Whitney U	0.810429	0.902711	Mann-Whitney U	0.927469	1.15833	Mann-Whitney U	0.789114
ARFGEF1	0.867289	Mann-Whitney U	0.628674	1.05913	Mann-Whitney U	0.0145567	0.878471	Mann-Whitney U	0.999811	0.917762	Mann-Whitney U	0.91611	1.10159	Mann-Whitney U	0.948685	0.969644	Mann-Whitney U	0.972313	1.27306	Mann-Whitney U	0.0990806
ARFGEF2	0.983875	Mann-Whitney U	0.624176	0.955439	Mann-Whitney U	0.547301	1.048	Mann-Whitney U	0.999811	1.15143	Mann-Whitney U	0.918872	1.01344	Mann-Whitney U	0.988094	0.978874	Mann-Whitney U	0.977718	1.12776	Mann-Whitney U	0.118837
ARFIP1	0.852317	Mann-Whitney U	0.575939	0.93327	Mann-Whitney U	0.194689	0.930145	Mann-Whitney U	0.999811	0.954452	Mann-Whitney U	0.65309	1.05119	Mann-Whitney U	0.995007	1.06751	Mann-Whitney U	0.987399	1.04908	Mann-Whitney U	0.77181
ARFIP2	1.02827	Mann-Whitney U	0.981623	0.96824	Mann-Whitney U	0.893885	1.08125	Mann-Whitney U	0.999811	0.878212	Mann-Whitney U	0.491675	0.989375	Mann-Whitney U	0.988352	0.888662	Mann-Whitney U	0.885924	1.0184	Mann-Whitney U	0.645126
ARFRP1	0.897472	Mann-Whitney U	0.850408	0.891698	Mann-Whitney U	0.00106404	0.974593	Mann-Whitney U	0.999811	1.08938	Mann-Whitney U	0.770852	0.944689	Mann-Whitney U	0.931464	0.988124	Mann-Whitney U	0.979983	1.20846	Mann-Whitney U	0.180965
ARG1	1.06402	Mann-Whitney U	0.833711	1.0706	Mann-Whitney U	0.280883	1.00501	Mann-Whitney U	0.999811	1.45709	Mann-Whitney U	0.382722	0.960209	Mann-Whitney U	0.962795	1.33504	Mann-Whitney U	0.568895	1.44173	Mann-Whitney U	0.177788
ARG2	0.897423	Mann-Whitney U	0.878993	1.06528	Mann-Whitney U	0.513472	1.05526	Mann-Whitney U	0.999811	0.755628	Mann-Whitney U	0.907221	1.18158	Mann-Whitney U	0.870013	0.778251	Mann-Whitney U	0.53484	1.18758	Mann-Whitney U	0.468465
ARGFX	0.897088	Mann-Whitney U	0.86579	1.02748	Mann-Whitney U	0.472653	0.943988	Mann-Whitney U	0.999811	1.01733	Mann-Whitney U	0.795331	0.900538	Mann-Whitney U	0.993279	1.11021	Mann-Whitney U	0.915518	1.55422	Mann-Whitney U	0.0194742
ARGLU1	0.95793	Mann-Whitney U	0.997405	0.935135	Mann-Whitney U	0.879907	0.942236	Mann-Whitney U	0.999811	1.05123	Mann-Whitney U	0.988086	0.962279	Mann-Whitney U	0.969055	0.848841	Mann-Whitney U	0.755883	1.34874	Mann-Whitney U	0.203564
ARHGAP1	1.07029	Mann-Whitney U	0.994648	1.00062	Mann-Whitney U	0.726754	0.985631	Mann-Whitney U	0.999811	0.874683	Mann-Whitney U	0.655678	1.03761	Mann-Whitney U	0.995646	1.00594	Mann-Whitney U	0.978639	1.08278	Mann-Whitney U	0.99174
ARHGAP10	0.792986	Mann-Whitney U	0.536625	1.21137	Mann-Whitney U	0.000190521	0.829744	Mann-Whitney U	0.999811	0.76639	Mann-Whitney U	0.487969	1.10651	Mann-Whitney U	0.907216	1.00534	Mann-Whitney U	0.978639	0.968098	Mann-Whitney U	0.977226
ARHGAP11A	1.07141	Mann-Whitney U	0.891151	0.986045	Mann-Whitney U	0.840664	1.06877	Mann-Whitney U	0.999811	1.6345	Mann-Whitney U	0.231116	1.04301	Mann-Whitney U	0.929318	1.33844	Mann-Whitney U	0.606361	1.39267	Mann-Whitney U	0.0713432
ARHGAP11B	1.11588	Mann-Whitney U	0.94834	1.01676	Mann-Whitney U	0.734783	1.06752	Mann-Whitney U	0.999811	1.19146	Mann-Whitney U	0.543006	1.02128	Mann-Whitney U	0.954652	1.30575	Mann-Whitney U	0.433504	1.55746	Mann-Whitney U	0.0133828
ARHGAP12	0.876192	Mann-Whitney U	0.37034	0.874004	Mann-Whitney U	0.0587947	0.991395	Mann-Whitney U	0.999811	0.840311	Mann-Whitney U	0.677072	0.920806	Mann-Whitney U	0.918706	0.99908	Mann-Whitney U	0.972288	1.09179	Mann-Whitney U	0.6156
ARHGAP15	0.771213	Mann-Whitney U	0.339953	0.851683	Mann-Whitney U	0.181171	0.901952	Mann-Whitney U	0.999811	0.988035	Mann-Whitney U	0.860926	1.01189	Mann-Whitney U	0.950582	0.995925	Mann-Whitney U	0.983691	1.08976	Mann-Whitney U	0.898271
ARHGAP17	0.951867	Mann-Whitney U	0.661766	0.894966	Mann-Whitney U	0.000702366	0.925436	Mann-Whitney U	0.999811	1.30525	Mann-Whitney U	0.538518	0.977236	Mann-Whitney U	0.969899	0.999202	Mann-Whitney U	0.989485	1.28338	Mann-Whitney U	0.260385
ARHGAP18	1.06066	Mann-Whitney U	0.755247	1.16293	Mann-Whitney U	0.000444104	0.945692	Mann-Whitney U	0.999811	0.517453	Mann-Whitney U	0.0239322	1.30945	Mann-Whitney U	0.10272	0.952102	Mann-Whitney U	0.987399	1.0054	Mann-Whitney U	0.914913
ARHGAP19	0.924179	Mann-Whitney U	0.557425	0.868513	Mann-Whitney U	0.0445604	0.936655	Mann-Whitney U	0.999811	0.889908	Mann-Whitney U	0.923897	1.0161	Mann-Whitney U	0.995646	0.986612	Mann-Whitney U	0.999284	1.20333	Mann-Whitney U	0.298958
ARHGAP20	0.689099	Mann-Whitney U	0.239762	0.86479	Mann-Whitney U	0.0361473	0.819618	Mann-Whitney U	0.980807	0.629258	Mann-Whitney U	0.28427	1.19809	Mann-Whitney U	0.886197	0.992457	Mann-Whitney U	0.932127	0.89187	Mann-Whitney U	0.683429
ARHGAP21	0.948972	Mann-Whitney U	0.833118	0.9396	Mann-Whitney U	0.866896	0.984154	Mann-Whitney U	0.999811	0.961461	Mann-Whitney U	0.886871	1.01285	Mann-Whitney U	0.978049	1.15026	Mann-Whitney U	0.769621	1.25443	Mann-Whitney U	0.0657164
ARHGAP22	0.982391	Mann-Whitney U	0.848886	0.93846	Mann-Whitney U	0.046022	0.971631	Mann-Whitney U	0.999811	1.45421	Mann-Whitney U	0.359762	1.03355	Mann-Whitney U	0.973156	1.03082	Mann-Whitney U	0.998189	1.09179	Mann-Whitney U	0.482529
ARHGAP23	0.785907	Mann-Whitney U	0.28581	0.811451	Mann-Whitney U	0.000699911	0.917251	Mann-Whitney U	0.999811	0.738875	Mann-Whitney U	0.90613	0.958258	Mann-Whitney U	0.887727	1.09007	Mann-Whitney U	0.967971	0.924369	Mann-Whitney U	0.800512
ARHGAP24	0.873771	Mann-Whitney U	0.685787	0.917083	Mann-Whitney U	0.0760361	1.0481	Mann-Whitney U	0.999811	1.23043	Mann-Whitney U	0.775949	0.878206	Mann-Whitney U	0.749554	1.08002	Mann-Whitney U	0.921405	1.00088	Mann-Whitney U	0.962934
ARHGAP25	0.778269	Mann-Whitney U	0.356241	0.902886	Mann-Whitney U	0.0509675	0.917517	Mann-Whitney U	0.999811	0.923113	Mann-Whitney U	0.977919	1.0056	Mann-Whitney U	0.931464	1.14708	Mann-Whitney U	0.928147	0.910927	Mann-Whitney U	0.773871
ARHGAP26	0.891794	Mann-Whitney U	0.568828	0.940493	Mann-Whitney U	0.205054	0.856291	Mann-Whitney U	0.999811	0.809804	Mann-Whitney U	0.712744	1.037	Mann-Whitney U	0.975199	0.904461	Mann-Whitney U	0.979602	1.26489	Mann-Whitney U	0.183841
ARHGAP27	0.777859	Mann-Whitney U	0.42375	0.927022	Mann-Whitney U	0.101705	0.950605	Mann-Whitney U	0.999811	0.903063	Mann-Whitney U	0.727225	0.843356	Mann-Whitney U	0.917216	1.08228	Mann-Whitney U	0.542214	1.12556	Mann-Whitney U	0.209796
ARHGAP28	1.01815	Mann-Whitney U	0.770712	1.66472	Mann-Whitney U	9.84e-14	0.783686	Mann-Whitney U	0.999811	1.07065	Mann-Whitney U	0.801171	1.32912	Mann-Whitney U	0.079398	1.06083	Mann-Whitney U	0.978565	0.868003	Mann-Whitney U	0.825022
ARHGAP29	0.644902	Mann-Whitney U	0.310813	0.585451	Mann-Whitney U	2.02e-28	0.904413	Mann-Whitney U	0.999811	0.820732	Mann-Whitney U	0.336863	0.700226	Mann-Whitney U	0.0188816	0.869601	Mann-Whitney U	0.913371	1.14671	Mann-Whitney U	0.808793
ARHGAP30	0.836216	Mann-Whitney U	0.831744	0.967492	Mann-Whitney U	0.63541	0.924365	Mann-Whitney U	0.999811	0.787592	Mann-Whitney U	0.647579	0.969296	Mann-Whitney U	0.997651	1.13768	Mann-Whitney U	0.662523	1.24609	Mann-Whitney U	0.506438
ARHGAP31	0.726943	Mann-Whitney U	0.171945	0.82772	Mann-Whitney U	4e-05	0.870334	Mann-Whitney U	0.999811	0.780613	Mann-Whitney U	0.393495	0.849908	Mann-Whitney U	0.435945	1.15994	Mann-Whitney U	0.833677	1.06296	Mann-Whitney U	0.962863
ARHGAP32	0.954337	Mann-Whitney U	0.764475	0.865624	Mann-Whitney U	0.000132278	0.905523	Mann-Whitney U	0.999811	1.20611	Mann-Whitney U	0.509809	0.887073	Mann-Whitney U	0.950987	0.97597	Mann-Whitney U	0.989485	1.35046	Mann-Whitney U	0.0646067
ARHGAP33	0.894364	Mann-Whitney U	0.906193	0.9791	Mann-Whitney U	0.427852	0.914308	Mann-Whitney U	0.999811	1.54665	Mann-Whitney U	0.185059	0.849658	Mann-Whitney U	0.656106	1.11083	Mann-Whitney U	0.990574	1.6345	Mann-Whitney U	0.00140594
ARHGAP35	0.923928	Mann-Whitney U	0.921235	1.04002	Mann-Whitney U	0.41198	1.00002	Mann-Whitney U	0.999811	1.07421	Mann-Whitney U	0.620609	1.08009	Mann-Whitney U	0.938256	1.03635	Mann-Whitney U	0.997062	1.3526	Mann-Whitney U	0.0119319
ARHGAP36	1.52608	Mann-Whitney U	0.355627	3.3588	Mann-Whitney U	3.51e-20	0.677521	Mann-Whitney U	0.999811	1.22176	Mann-Whitney U	0.837301	2.62975	Mann-Whitney U	0.00190161	0.703384	Mann-Whitney U	0.985985	0.828062	Mann-Whitney U	0.738685
ARHGAP39	1.13519	Mann-Whitney U	0.803807	1.10245	Mann-Whitney U	0.0508769	0.911984	Mann-Whitney U	0.999811	1.80547	Mann-Whitney U	0.0422662	1.0046	Mann-Whitney U	0.904097	1.16729	Mann-Whitney U	0.65186	1.10647	Mann-Whitney U	0.175592
ARHGAP4	0.902063	Mann-Whitney U	0.662455	0.874803	Mann-Whitney U	0.0579964	0.849773	Mann-Whitney U	0.991848	0.854205	Mann-Whitney U	0.889512	0.966288	Mann-Whitney U	0.988352	1.15433	Mann-Whitney U	0.713806	1.14477	Mann-Whitney U	0.501678
ARHGAP40	1.04234	Mann-Whitney U	0.942979	1.0509	Mann-Whitney U	0.291054	0.882016	Mann-Whitney U	0.999811	0.963366	Mann-Whitney U	0.952698	1.3173	Mann-Whitney U	0.892408	1.1916	Mann-Whitney U	0.864993	0.780369	Mann-Whitney U	0.667722
ARHGAP42	0.772603	Mann-Whitney U	0.38047	0.894305	Mann-Whitney U	0.10211	0.968788	Mann-Whitney U	0.999811	0.911306	Mann-Whitney U	0.813761	0.956679	Mann-Whitney U	0.983835	0.924673	Mann-Whitney U	0.985985	0.905098	Mann-Whitney U	0.995671
ARHGAP44	0.982402	Mann-Whitney U	0.979624	1.12239	Mann-Whitney U	0.00268803	1.06376	Mann-Whitney U	0.999811	1.09567	Mann-Whitney U	0.971249	1.23612	Mann-Whitney U	0.237136	1.06297	Mann-Whitney U	0.999711	1.0206	Mann-Whitney U	0.771763
ARHGAP5	0.872292	Mann-Whitney U	0.380189	1.00107	Mann-Whitney U	0.739901	1.00651	Mann-Whitney U	0.999811	1.38931	Mann-Whitney U	0.185585	1.0444	Mann-Whitney U	0.950172	1.05598	Mann-Whitney U	0.930498	1.24843	Mann-Whitney U	0.0435624
ARHGAP6	0.921646	Mann-Whitney U	0.84061	1.03256	Mann-Whitney U	0.730415	0.913723	Mann-Whitney U	0.999811	0.427957	Mann-Whitney U	0.0842442	1.12672	Mann-Whitney U	0.938256	0.893248	Mann-Whitney U	0.816523	0.952188	Mann-Whitney U	0.824687
ARHGAP8	0.910846	Mann-Whitney U	0.994296	1.0212	Mann-Whitney U	0.33217	0.881098	Mann-Whitney U	0.999811	0.531981	Mann-Whitney U	0.0265061	0.907637	Mann-Whitney U	0.998941	0.928912	Mann-Whitney U	0.978639	1.31009	Mann-Whitney U	0.0645168
ARHGAP9	0.786403	Mann-Whitney U	0.602369	0.907646	Mann-Whitney U	0.0989175	0.8919	Mann-Whitney U	0.999811	0.823076	Mann-Whitney U	0.736414	1.03446	Mann-Whitney U	0.992048	1.18936	Mann-Whitney U	0.888369	0.995615	Mann-Whitney U	0.932433
ARHGDIA	0.972807	Mann-Whitney U	0.819946	0.912782	Mann-Whitney U	0.000953625	0.984806	Mann-Whitney U	0.999811	0.836881	Mann-Whitney U	0.17561	0.992494	Mann-Whitney U	0.988352	0.991651	Mann-Whitney U	0.998189	1.09913	Mann-Whitney U	0.434439
ARHGDIB	0.610295	Mann-Whitney U	0.0373644	0.739808	Mann-Whitney U	1.94e-08	0.872621	Mann-Whitney U	0.999811	0.842421	Mann-Whitney U	0.475031	0.791982	Mann-Whitney U	0.663811	0.991207	Mann-Whitney U	0.98552	0.964436	Mann-Whitney U	0.369757
ARHGDIG	1.09261	Mann-Whitney U	0.918247	1.09606	Mann-Whitney U	0.597158	1.30947	Mann-Whitney U	0.999811	0.753579	Mann-Whitney U	0.624029	0.958054	Mann-Whitney U	0.987854	1.08403	Mann-Whitney U	0.995431	1.45342	Mann-Whitney U	0.0832451
ARHGEF1	0.955508	Mann-Whitney U	0.94986	0.933146	Mann-Whitney U	0.182912	0.903577	Mann-Whitney U	0.999811	0.851066	Mann-Whitney U	0.776593	0.861973	Mann-Whitney U	0.91898	1.02867	Mann-Whitney U	0.930498	1.1474	Mann-Whitney U	0.14009
ARHGEF10	0.998552	Mann-Whitney U	0.948582	0.797578	Mann-Whitney U	3.58e-05	0.994439	Mann-Whitney U	0.999811	1.01461	Mann-Whitney U	0.518845	0.976163	Mann-Whitney U	0.827978	0.92285	Mann-Whitney U	0.979335	1.20765	Mann-Whitney U	0.334152
ARHGEF10L	1.05385	Mann-Whitney U	0.879355	0.921147	Mann-Whitney U	0.137132	0.949764	Mann-Whitney U	0.999811	0.849131	Mann-Whitney U	0.717861	0.947309	Mann-Whitney U	0.863692	1.1373	Mann-Whitney U	0.962342	1.29366	Mann-Whitney U	0.0230254
ARHGEF11	1.11238	Mann-Whitney U	0.88639	1.02162	Mann-Whitney U	0.849203	1.01605	Mann-Whitney U	0.999811	1.08863	Mann-Whitney U	0.812673	1.01813	Mann-Whitney U	0.989403	1.1019	Mann-Whitney U	0.925227	1.25522	Mann-Whitney U	0.12375
ARHGEF12	0.872251	Mann-Whitney U	0.394794	0.841754	Mann-Whitney U	0.000112951	0.979007	Mann-Whitney U	0.999811	0.69994	Mann-Whitney U	0.466355	0.920556	Mann-Whitney U	0.598295	0.913741	Mann-Whitney U	0.925482	1.1416	Mann-Whitney U	0.243848
ARHGEF15	0.767976	Mann-Whitney U	0.423503	0.848846	Mann-Whitney U	0.000156136	0.907401	Mann-Whitney U	0.999811	0.806397	Mann-Whitney U	0.584977	0.832963	Mann-Whitney U	0.134572	1.16486	Mann-Whitney U	0.875774	1.11811	Mann-Whitney U	0.308426
ARHGEF16	0.948344	Mann-Whitney U	0.890248	0.889222	Mann-Whitney U	0.00341054	1.02333	Mann-Whitney U	0.999811	0.955815	Mann-Whitney U	0.989032	1.0352	Mann-Whitney U	0.9642	1.14484	Mann-Whitney U	0.944875	1.34599	Mann-Whitney U	0.00833732
ARHGEF17	0.773534	Mann-Whitney U	0.271812	0.747713	Mann-Whitney U	1.63e-08	0.812426	Mann-Whitney U	0.958861	0.717277	Mann-Whitney U	0.477001	0.830122	Mann-Whitney U	0.250714	0.915059	Mann-Whitney U	0.997518	1.35948	Mann-Whitney U	0.111928
ARHGEF18	0.956379	Mann-Whitney U	0.80198	0.912015	Mann-Whitney U	0.0248575	0.911754	Mann-Whitney U	0.999811	1.0767	Mann-Whitney U	0.925191	0.914081	Mann-Whitney U	0.949824	1.02435	Mann-Whitney U	0.888385	1.20153	Mann-Whitney U	0.0448804
ARHGEF19	1.12587	Mann-Whitney U	0.457439	1.12978	Mann-Whitney U	0.169037	0.785702	Mann-Whitney U	0.980807	1.40044	Mann-Whitney U	0.274005	0.982648	Mann-Whitney U	0.952922	0.974042	Mann-Whitney U	0.987399	1.13259	Mann-Whitney U	0.536869
ARHGEF2	0.71913	Mann-Whitney U	0.483369	0.787092	Mann-Whitney U	0.000955727	0.909579	Mann-Whitney U	0.999811	1.32746	Mann-Whitney U	0.280383	0.84908	Mann-Whitney U	0.623674	1.08706	Mann-Whitney U	0.954458	1.22212	Mann-Whitney U	0.453042
ARHGEF25	0.702265	Mann-Whitney U	0.286434	0.81016	Mann-Whitney U	0.00275728	0.790983	Mann-Whitney U	0.958861	0.708176	Mann-Whitney U	0.676426	1.00257	Mann-Whitney U	0.994643	0.845378	Mann-Whitney U	0.940666	1.16946	Mann-Whitney U	0.779004
ARHGEF26	1.35226	Mann-Whitney U	0.239762	1.47232	Mann-Whitney U	1.81e-13	1.06624	Mann-Whitney U	0.999811	0.768232	Mann-Whitney U	0.557169	1.12657	Mann-Whitney U	0.88901	1.05251	Mann-Whitney U	0.930498	1.14696	Mann-Whitney U	0.218789
ARHGEF26-AS1	0.92888	Mann-Whitney U	0.833877	1.11718	Mann-Whitney U	0.159542	1.03167	Mann-Whitney U	0.999811	1.31716	Mann-Whitney U	0.448012	0.878804	Mann-Whitney U	0.860504	1.01533	Mann-Whitney U	0.999883	0.815304	Mann-Whitney U	0.846703
ARHGEF3	0.814944	Mann-Whitney U	0.22689	0.667309	Mann-Whitney U	9.53e-15	0.877162	Mann-Whitney U	0.987285	0.884145	Mann-Whitney U	0.996263	0.762503	Mann-Whitney U	0.194767	1.16022	Mann-Whitney U	0.789481	1.14313	Mann-Whitney U	0.496279
ARHGEF33	0.912116	Mann-Whitney U	0.819799	1.08718	Mann-Whitney U	0.206905	0.797314	Mann-Whitney U	0.999811	1.2142	Mann-Whitney U	0.727266	1.09262	Mann-Whitney U	0.997711	0.90314	Mann-Whitney U	0.978639	0.937119	Mann-Whitney U	0.958662
ARHGEF35	0.87638	Mann-Whitney U	0.827036	1.10125	Mann-Whitney U	0.0365036	1.08293	Mann-Whitney U	0.999811	0.751711	Mann-Whitney U	0.367298	1.12138	Mann-Whitney U	0.777261	1.14124	Mann-Whitney U	0.893913	1.00633	Mann-Whitney U	0.872708
ARHGEF37	1.08245	Mann-Whitney U	0.609067	1.4088	Mann-Whitney U	6.52e-11	0.987555	Mann-Whitney U	0.999811	0.537902	Mann-Whitney U	0.0388041	1.21061	Mann-Whitney U	0.232469	0.987439	Mann-Whitney U	0.977032	0.932112	Mann-Whitney U	0.810149
ARHGEF38	0.657834	Mann-Whitney U	0.101409	0.605629	Mann-Whitney U	1.36e-18	0.95596	Mann-Whitney U	0.999811	0.483361	Mann-Whitney U	0.048414	0.612683	Mann-Whitney U	0.00190161	0.925345	Mann-Whitney U	0.978639	1.40253	Mann-Whitney U	0.0450494
ARHGEF4	0.76324	Mann-Whitney U	0.542938	0.779292	Mann-Whitney U	5.14e-05	1.04677	Mann-Whitney U	0.999811	1.16543	Mann-Whitney U	0.653501	1.09024	Mann-Whitney U	0.980844	0.835675	Mann-Whitney U	0.69746	1.2095	Mann-Whitney U	0.176636
ARHGEF40	1.037	Mann-Whitney U	0.981269	0.980669	Mann-Whitney U	0.995314	0.813427	Mann-Whitney U	0.980807	1.26939	Mann-Whitney U	0.292378	1.0701	Mann-Whitney U	0.995646	1.0016	Mann-Whitney U	0.989485	1.24475	Mann-Whitney U	0.380108
ARHGEF5	0.965015	Mann-Whitney U	0.918018	1.18611	Mann-Whitney U	0.00140029	0.991626	Mann-Whitney U	0.999811	0.675697	Mann-Whitney U	0.198183	1.00143	Mann-Whitney U	0.998617	1.18452	Mann-Whitney U	0.664495	1.25588	Mann-Whitney U	0.101084
ARHGEF6	0.737041	Mann-Whitney U	0.232	0.908704	Mann-Whitney U	0.0341712	0.809811	Mann-Whitney U	0.999811	0.904574	Mann-Whitney U	0.722317	0.964309	Mann-Whitney U	0.99118	0.980813	Mann-Whitney U	0.997062	0.913542	Mann-Whitney U	0.415382
ARHGEF7	1.01022	Mann-Whitney U	0.879522	0.977714	Mann-Whitney U	0.534162	0.981832	Mann-Whitney U	0.999811	0.835149	Mann-Whitney U	0.888557	1.02725	Mann-Whitney U	0.975728	1.11392	Mann-Whitney U	0.978198	1.13394	Mann-Whitney U	0.216102
ARHGEF9	0.976345	Mann-Whitney U	0.685759	0.776812	Mann-Whitney U	9.75e-07	0.955581	Mann-Whitney U	0.999811	0.73758	Mann-Whitney U	0.316462	0.958743	Mann-Whitney U	0.962795	1.09243	Mann-Whitney U	0.930498	1.20209	Mann-Whitney U	0.4468
ARID1A	0.969962	Mann-Whitney U	0.688363	0.998347	Mann-Whitney U	0.80857	1.03435	Mann-Whitney U	0.999811	1.00064	Mann-Whitney U	0.819093	1.03609	Mann-Whitney U	0.998617	1.11598	Mann-Whitney U	0.930498	1.32109	Mann-Whitney U	0.020474
ARID1B	0.789211	Mann-Whitney U	0.409288	0.890029	Mann-Whitney U	0.0340273	0.964537	Mann-Whitney U	0.999811	1.07547	Mann-Whitney U	0.888754	1.08398	Mann-Whitney U	0.998941	1.10328	Mann-Whitney U	0.69746	1.43192	Mann-Whitney U	0.0124865
ARID2	0.926832	Mann-Whitney U	0.682403	1.0364	Mann-Whitney U	0.506446	0.99158	Mann-Whitney U	0.999811	1.30539	Mann-Whitney U	0.297443	1.03018	Mann-Whitney U	0.985528	1.13878	Mann-Whitney U	0.81928	1.33912	Mann-Whitney U	0.0668768
ARID3A	1.23769	Mann-Whitney U	0.282676	1.21119	Mann-Whitney U	5.33e-05	1.03193	Mann-Whitney U	0.999811	1.13865	Mann-Whitney U	0.647579	1.10866	Mann-Whitney U	0.796501	1.1063	Mann-Whitney U	0.868746	1.39271	Mann-Whitney U	0.0166795
ARID3B	0.831531	Mann-Whitney U	0.599731	0.96987	Mann-Whitney U	0.586662	0.934617	Mann-Whitney U	0.999811	0.75034	Mann-Whitney U	0.776204	0.936145	Mann-Whitney U	0.96716	0.933271	Mann-Whitney U	0.991421	1.50474	Mann-Whitney U	0.00688756
ARID3C	1.32413	Mann-Whitney U	0.463169	1.30405	Mann-Whitney U	0.0703122	1.06915	Mann-Whitney U	0.999811	1.51936	Mann-Whitney U	0.61169	1.42821	Mann-Whitney U	0.359562	1.30899	Mann-Whitney U	0.925482	0.921267	Mann-Whitney U	0.680684
ARID4A	0.903142	Mann-Whitney U	0.517413	1.00576	Mann-Whitney U	0.699421	0.978482	Mann-Whitney U	0.999811	0.950152	Mann-Whitney U	0.958679	1.0256	Mann-Whitney U	0.99118	1.0026	Mann-Whitney U	0.983691	1.15379	Mann-Whitney U	0.159548
ARID4B	1.17568	Mann-Whitney U	0.986033	1.05799	Mann-Whitney U	0.0207028	1.0275	Mann-Whitney U	0.999811	1.10726	Mann-Whitney U	0.682948	1.09198	Mann-Whitney U	0.924612	0.940082	Mann-Whitney U	0.982543	1.21434	Mann-Whitney U	0.408806
ARID5A	0.76604	Mann-Whitney U	0.396085	0.896399	Mann-Whitney U	0.0738127	0.913078	Mann-Whitney U	0.999811	0.678351	Mann-Whitney U	0.64607	1.0567	Mann-Whitney U	0.998941	1.06768	Mann-Whitney U	0.94103	1.19492	Mann-Whitney U	0.716208
ARID5B	0.738859	Mann-Whitney U	0.35456	0.917184	Mann-Whitney U	0.0456477	0.949096	Mann-Whitney U	0.999811	0.752615	Mann-Whitney U	0.104827	0.971848	Mann-Whitney U	0.993473	1.01499	Mann-Whitney U	0.924643	0.876096	Mann-Whitney U	0.842619
ARIH1	0.921796	Mann-Whitney U	0.406613	1.03043	Mann-Whitney U	0.774974	0.993598	Mann-Whitney U	0.999811	0.777808	Mann-Whitney U	0.822654	1.0225	Mann-Whitney U	0.99118	1.06437	Mann-Whitney U	0.985709	1.20473	Mann-Whitney U	0.224536
ARIH2	1.0563	Mann-Whitney U	0.964019	1.03775	Mann-Whitney U	0.335611	1.02173	Mann-Whitney U	0.999811	1.10202	Mann-Whitney U	0.855548	1.00161	Mann-Whitney U	0.998937	1.16381	Mann-Whitney U	0.899467	1.31471	Mann-Whitney U	0.0218149
ARL1	0.94079	Mann-Whitney U	0.757392	1.04461	Mann-Whitney U	0.851518	1.0422	Mann-Whitney U	0.999811	0.845067	Mann-Whitney U	0.749241	1.02955	Mann-Whitney U	0.988352	0.926592	Mann-Whitney U	0.941827	1.04019	Mann-Whitney U	0.410219
ARL10	1.03236	Mann-Whitney U	0.924377	0.925375	Mann-Whitney U	0.437403	1.13453	Mann-Whitney U	0.999811	1.10733	Mann-Whitney U	0.897305	0.973699	Mann-Whitney U	0.963425	1.19016	Mann-Whitney U	0.944875	1.17364	Mann-Whitney U	0.337783
ARL11	0.809668	Mann-Whitney U	0.673643	0.924467	Mann-Whitney U	0.279775	1.06973	Mann-Whitney U	0.999811	0.805244	Mann-Whitney U	0.756547	0.893955	Mann-Whitney U	0.844298	1.1575	Mann-Whitney U	0.805253	1.06723	Mann-Whitney U	0.931165
ARL13A	0.91835	Mann-Whitney U	0.76521	1.00355	Mann-Whitney U	0.811038	1.07457	Mann-Whitney U	0.999811	0.861713	Mann-Whitney U	0.982934	0.9713	Mann-Whitney U	0.949824	0.948391	Mann-Whitney U	0.865431	1.04081	Mann-Whitney U	0.737843
ARL13B	0.803143	Mann-Whitney U	0.234447	0.761475	Mann-Whitney U	2.6e-07	0.957208	Mann-Whitney U	0.999811	0.980455	Mann-Whitney U	0.874386	0.883978	Mann-Whitney U	0.620992	1.00896	Mann-Whitney U	0.997395	1.16182	Mann-Whitney U	0.630548
ARL14	0.848347	Mann-Whitney U	0.915626	1.07738	Mann-Whitney U	0.600704	1.31949	Mann-Whitney U	0.999811	1.02821	Mann-Whitney U	0.964389	1.09001	Mann-Whitney U	0.990772	1.2214	Mann-Whitney U	0.967971	0.707754	Mann-Whitney U	0.282144
ARL15	0.816703	Mann-Whitney U	0.336175	0.858167	Mann-Whitney U	0.00268803	0.852316	Mann-Whitney U	0.999811	0.923827	Mann-Whitney U	0.967667	0.873555	Mann-Whitney U	0.780006	0.866521	Mann-Whitney U	0.908492	0.840389	Mann-Whitney U	0.500188
ARL16	1.08932	Mann-Whitney U	0.873016	0.962686	Mann-Whitney U	0.219962	0.989281	Mann-Whitney U	0.999811	1.10585	Mann-Whitney U	0.708435	1.00472	Mann-Whitney U	0.998941	1.0388	Mann-Whitney U	0.960685	1.34449	Mann-Whitney U	0.0284831
ARL17A	0.729138	Mann-Whitney U	0.602369	1.02946	Mann-Whitney U	0.596402	0.845348	Mann-Whitney U	0.999811	1.12451	Mann-Whitney U	0.958924	0.883991	Mann-Whitney U	0.671224	0.738052	Mann-Whitney U	0.538874	1.56037	Mann-Whitney U	0.035602
ARL17B	1.01363	Mann-Whitney U	0.880346	0.760046	Mann-Whitney U	6.19e-05	0.964769	Mann-Whitney U	0.999811	1.17912	Mann-Whitney U	0.840419	0.843225	Mann-Whitney U	0.298118	1.00231	Mann-Whitney U	0.979602	1.59729	Mann-Whitney U	0.0185047
ARL2	0.989886	Mann-Whitney U	0.896917	1.04303	Mann-Whitney U	0.131735	1.09036	Mann-Whitney U	0.999811	0.927218	Mann-Whitney U	0.786806	1.05362	Mann-Whitney U	0.978079	1.12213	Mann-Whitney U	0.940177	1.27786	Mann-Whitney U	0.101082
ARL2BP	0.84988	Mann-Whitney U	0.212862	0.954672	Mann-Whitney U	0.485394	1.03202	Mann-Whitney U	0.999811	0.891851	Mann-Whitney U	0.615534	0.977738	Mann-Whitney U	0.968822	1.1153	Mann-Whitney U	0.924309	1.16142	Mann-Whitney U	0.420159
ARL3	0.828593	Mann-Whitney U	0.541726	0.972981	Mann-Whitney U	0.72341	0.948512	Mann-Whitney U	0.999811	1.16181	Mann-Whitney U	0.651512	1.09982	Mann-Whitney U	0.912706	1.02219	Mann-Whitney U	0.993443	1.00461	Mann-Whitney U	0.809963
ARL4A	0.966548	Mann-Whitney U	0.982323	1.19825	Mann-Whitney U	0.00197877	1.04465	Mann-Whitney U	0.999811	1.26081	Mann-Whitney U	0.655312	1.2731	Mann-Whitney U	0.544078	1.04723	Mann-Whitney U	0.997062	0.961089	Mann-Whitney U	0.967668
ARL4C	0.768321	Mann-Whitney U	0.39775	0.916938	Mann-Whitney U	0.0299954	0.958501	Mann-Whitney U	0.999811	1.57375	Mann-Whitney U	0.267496	0.928542	Mann-Whitney U	0.994252	1.14877	Mann-Whitney U	0.916477	0.89871	Mann-Whitney U	0.643737
ARL4D	0.681737	Mann-Whitney U	0.542938	0.769114	Mann-Whitney U	0.00137203	0.790471	Mann-Whitney U	0.999811	1.24073	Mann-Whitney U	0.814804	1.07534	Mann-Whitney U	0.975728	1.12526	Mann-Whitney U	0.875774	1.07512	Mann-Whitney U	0.797289
ARL4P	1.07324	Mann-Whitney U	0.823186	1.44426	Mann-Whitney U	2.91e-12	0.975903	Mann-Whitney U	0.999811	0.993617	Mann-Whitney U	0.598907	1.10229	Mann-Whitney U	0.881395	1.01228	Mann-Whitney U	0.993401	1.17216	Mann-Whitney U	0.52697
ARL5A	0.909489	Mann-Whitney U	0.756598	0.909839	Mann-Whitney U	0.0211551	1.00806	Mann-Whitney U	0.999811	1.12595	Mann-Whitney U	0.919818	1.01807	Mann-Whitney U	0.992164	1.03571	Mann-Whitney U	0.999711	1.06648	Mann-Whitney U	0.364751
ARL5B	0.813647	Mann-Whitney U	0.257845	0.92074	Mann-Whitney U	0.162001	0.995757	Mann-Whitney U	0.999811	1.29682	Mann-Whitney U	0.285506	0.906576	Mann-Whitney U	0.348142	0.950821	Mann-Whitney U	0.999711	1.0827	Mann-Whitney U	0.270013
ARL5C		Mann-Whitney U	0.860306		Mann-Whitney U	0.951671		Mann-Whitney U	0.999811		Mann-Whitney U	0.954265		Mann-Whitney U	0.65858		Mann-Whitney U	0.95054		Mann-Whitney U	0.360637
ARL6	0.806782	Mann-Whitney U	0.409288	0.948852	Mann-Whitney U	0.8958	0.865346	Mann-Whitney U	0.999811	1.84313	Mann-Whitney U	0.0991231	0.919716	Mann-Whitney U	0.995646	1.22575	Mann-Whitney U	0.708064	0.838274	Mann-Whitney U	0.550436
ARL6IP1	0.869105	Mann-Whitney U	0.667804	0.948232	Mann-Whitney U	0.447375	1.01512	Mann-Whitney U	0.999811	1.91892	Mann-Whitney U	0.0132658	1.02193	Mann-Whitney U	0.995413	1.07942	Mann-Whitney U	0.918535	1.05508	Mann-Whitney U	0.974391
ARL6IP4	1.01828	Mann-Whitney U	0.916392	0.954119	Mann-Whitney U	0.615501	0.997903	Mann-Whitney U	0.999811	1.00609	Mann-Whitney U	0.911664	0.986384	Mann-Whitney U	0.987301	1.0774	Mann-Whitney U	0.977031	1.07975	Mann-Whitney U	0.462569
ARL6IP5	0.983937	Mann-Whitney U	0.966541	1.04659	Mann-Whitney U	0.13344	1.0109	Mann-Whitney U	0.999811	0.788434	Mann-Whitney U	0.381399	1.00874	Mann-Whitney U	0.985402	1.13077	Mann-Whitney U	0.872407	0.984692	Mann-Whitney U	0.428943
ARL6IP6	0.913905	Mann-Whitney U	0.688363	1.04673	Mann-Whitney U	0.894392	0.916244	Mann-Whitney U	0.999811	1.13547	Mann-Whitney U	0.395217	1.11606	Mann-Whitney U	0.931464	1.10236	Mann-Whitney U	0.841182	1.07232	Mann-Whitney U	0.457569
ARL8A	1.06601	Mann-Whitney U	0.967706	0.996389	Mann-Whitney U	0.529664	1.09683	Mann-Whitney U	0.999811	1.10285	Mann-Whitney U	0.709606	1.01196	Mann-Whitney U	0.937484	1.03927	Mann-Whitney U	0.947344	1.27558	Mann-Whitney U	0.272153
ARL8B	1.06622	Mann-Whitney U	0.810386	1.01867	Mann-Whitney U	0.443697	1.05789	Mann-Whitney U	0.999811	0.91607	Mann-Whitney U	0.815211	1.02829	Mann-Whitney U	0.997651	1.09668	Mann-Whitney U	0.893913	1.15543	Mann-Whitney U	0.474834
ARL9	0.651591	Mann-Whitney U	0.344062	0.963534	Mann-Whitney U	0.790137	1.14458	Mann-Whitney U	0.999811	0.811866	Mann-Whitney U	0.855191	1.04824	Mann-Whitney U	0.998617	0.877872	Mann-Whitney U	0.978807	0.769617	Mann-Whitney U	0.41589
ARMC1	1.02302	Mann-Whitney U	0.982323	1.07903	Mann-Whitney U	0.0649103	0.999135	Mann-Whitney U	0.999811	1.21505	Mann-Whitney U	0.483823	1.07564	Mann-Whitney U	0.908006	1.05888	Mann-Whitney U	0.982598	1.18102	Mann-Whitney U	0.607864
ARMC10	1.07731	Mann-Whitney U	0.925891	1.0782	Mann-Whitney U	0.152941	1.08237	Mann-Whitney U	0.999811	0.844291	Mann-Whitney U	0.607241	0.99838	Mann-Whitney U	0.995646	0.956922	Mann-Whitney U	0.978639	1.05058	Mann-Whitney U	0.640355
ARMC10P1	0.652813	Mann-Whitney U	0.647551	1.16295	Mann-Whitney U	0.365349	1.24422	Mann-Whitney U	0.999811	1.69597	Mann-Whitney U	0.761635	0.840513	Mann-Whitney U	0.957462	1.03582	Mann-Whitney U	0.963308	0.87603	Mann-Whitney U	0.650886
ARMC12	1.03108	Mann-Whitney U	0.978729	1.08909	Mann-Whitney U	0.0170622	1.00079	Mann-Whitney U	0.999811	0.688083	Mann-Whitney U	0.31196	1.24121	Mann-Whitney U	0.804895	1.01347	Mann-Whitney U	0.995323	1.63752	Mann-Whitney U	0.0145605
ARMC2	0.677273	Mann-Whitney U	0.295063	0.945368	Mann-Whitney U	0.685565	0.804106	Mann-Whitney U	0.980807	1.17139	Mann-Whitney U	0.602896	0.948261	Mann-Whitney U	0.944962	1.08175	Mann-Whitney U	0.933625	1.34056	Mann-Whitney U	0.0250887
ARMC3	1.20457	Mann-Whitney U	0.882266	1.3019	Mann-Whitney U	0.0293626	1.04252	Mann-Whitney U	0.999811	2.09379	Mann-Whitney U	0.620609	1.30894	Mann-Whitney U	0.841495	0.960885	Mann-Whitney U	0.975402	0.855619	Mann-Whitney U	0.821679
ARMC4	0.75167	Mann-Whitney U	0.649871	1.1954	Mann-Whitney U	0.0216883	0.842824	Mann-Whitney U	0.999811	1.18478	Mann-Whitney U	0.928887	1.32602	Mann-Whitney U	0.632147	0.882993	Mann-Whitney U	0.775812	0.867595	Mann-Whitney U	0.982976
ARMC5	0.862527	Mann-Whitney U	0.742233	0.872159	Mann-Whitney U	0.00703711	0.875298	Mann-Whitney U	0.999811	0.843203	Mann-Whitney U	0.871906	0.985247	Mann-Whitney U	0.961585	1.12209	Mann-Whitney U	0.893913	1.25093	Mann-Whitney U	0.13752
ARMC6	0.968799	Mann-Whitney U	0.954825	0.967705	Mann-Whitney U	0.615821	1.00696	Mann-Whitney U	0.999811	0.814501	Mann-Whitney U	0.873191	0.996037	Mann-Whitney U	0.84345	1.02994	Mann-Whitney U	0.983691	1.2845	Mann-Whitney U	0.0406922
ARMC7	0.830788	Mann-Whitney U	0.248068	0.845846	Mann-Whitney U	2.38e-09	0.933471	Mann-Whitney U	0.999811	0.937046	Mann-Whitney U	0.921943	0.847813	Mann-Whitney U	0.171892	1.13364	Mann-Whitney U	0.68985	1.09516	Mann-Whitney U	0.465488
ARMC8	0.985465	Mann-Whitney U	0.691757	1.02912	Mann-Whitney U	0.326616	1.03863	Mann-Whitney U	0.999811	0.963743	Mann-Whitney U	0.78897	1.00357	Mann-Whitney U	0.987854	1.14164	Mann-Whitney U	0.875774	1.1438	Mann-Whitney U	0.327536
ARMC9	1.01333	Mann-Whitney U	0.658771	0.983853	Mann-Whitney U	0.840586	0.956424	Mann-Whitney U	0.999811	1.13974	Mann-Whitney U	0.82783	1.03068	Mann-Whitney U	0.998937	1.17791	Mann-Whitney U	0.833677	1.27262	Mann-Whitney U	0.162614
ARMCX1	0.82334	Mann-Whitney U	0.533757	0.857569	Mann-Whitney U	0.00700863	0.812828	Mann-Whitney U	0.999811	0.689846	Mann-Whitney U	0.600722	1.02816	Mann-Whitney U	0.995646	1.05799	Mann-Whitney U	0.985985	1.00343	Mann-Whitney U	0.59202
ARMCX2	0.712743	Mann-Whitney U	0.217674	0.874384	Mann-Whitney U	0.027356	0.824892	Mann-Whitney U	0.994279	0.633624	Mann-Whitney U	0.612524	1.12486	Mann-Whitney U	0.959097	0.807538	Mann-Whitney U	0.68985	0.998229	Mann-Whitney U	0.896229
ARMCX3	0.822014	Mann-Whitney U	0.446113	0.963169	Mann-Whitney U	0.285225	0.972085	Mann-Whitney U	0.999811	0.773694	Mann-Whitney U	0.533652	1.01148	Mann-Whitney U	0.994179	0.921758	Mann-Whitney U	0.930498	0.997283	Mann-Whitney U	0.970663
ARMCX4	0.919101	Mann-Whitney U	0.50558	1.0057	Mann-Whitney U	0.60692	0.865931	Mann-Whitney U	0.980807	0.891111	Mann-Whitney U	0.890239	1.02262	Mann-Whitney U	0.978079	0.986374	Mann-Whitney U	0.977031	1.21573	Mann-Whitney U	0.238479
ARMCX5	0.980522	Mann-Whitney U	0.695195	0.88678	Mann-Whitney U	0.00186532	0.889369	Mann-Whitney U	0.999811	1.01675	Mann-Whitney U	0.85282	0.939046	Mann-Whitney U	0.837578	0.964238	Mann-Whitney U	0.915518	1.19708	Mann-Whitney U	0.357171
ARMCX6	0.950736	Mann-Whitney U	0.711405	0.946309	Mann-Whitney U	0.179863	0.922236	Mann-Whitney U	0.999811	0.777871	Mann-Whitney U	0.656169	0.918916	Mann-Whitney U	0.984729	1.01102	Mann-Whitney U	0.978639	1.1815	Mann-Whitney U	0.510305
ARMS2	1.11762	Mann-Whitney U	0.810011	1.22474	Mann-Whitney U	0.315825	0.81241	Mann-Whitney U	0.999811	0.962745	Mann-Whitney U	0.92523	0.792961	Mann-Whitney U	0.502381	1.08092	Mann-Whitney U	0.997062	0.954259	Mann-Whitney U	0.808308
ARNT	0.934621	Mann-Whitney U	0.554363	0.93121	Mann-Whitney U	0.116454	1.00789	Mann-Whitney U	0.999811	0.973828	Mann-Whitney U	0.971018	1.05872	Mann-Whitney U	0.971168	1.02738	Mann-Whitney U	0.992621	1.15305	Mann-Whitney U	0.603174
ARNT2	0.938025	Mann-Whitney U	0.356169	0.804536	Mann-Whitney U	3.08e-06	0.890148	Mann-Whitney U	0.999811	1.08902	Mann-Whitney U	0.871043	0.833926	Mann-Whitney U	0.672687	0.806627	Mann-Whitney U	0.540464	1.0105	Mann-Whitney U	0.969196
ARNTL	0.808552	Mann-Whitney U	0.46905	0.881999	Mann-Whitney U	0.0170173	0.988759	Mann-Whitney U	0.999811	1.16132	Mann-Whitney U	0.646058	1.00275	Mann-Whitney U	0.995646	0.914992	Mann-Whitney U	0.985985	1.15578	Mann-Whitney U	0.64147
ARNTL2	0.905394	Mann-Whitney U	0.672085	1.03396	Mann-Whitney U	0.57913	0.912083	Mann-Whitney U	0.999811	1.23278	Mann-Whitney U	0.731397	1.19239	Mann-Whitney U	0.840755	1.20009	Mann-Whitney U	0.893	1.14096	Mann-Whitney U	0.52829
ARPC1A	1.11558	Mann-Whitney U	0.755869	1.0609	Mann-Whitney U	0.185988	1.0074	Mann-Whitney U	0.999811	0.83663	Mann-Whitney U	0.769413	1.11963	Mann-Whitney U	0.892408	1.13747	Mann-Whitney U	0.921961	1.17906	Mann-Whitney U	0.435619
ARPC1B	1.05954	Mann-Whitney U	0.976944	0.891431	Mann-Whitney U	0.00496984	0.95227	Mann-Whitney U	0.999811	0.707045	Mann-Whitney U	0.472573	0.993525	Mann-Whitney U	0.985925	1.2	Mann-Whitney U	0.661123	1.16919	Mann-Whitney U	0.556279
ARPC2	0.822096	Mann-Whitney U	0.36961	0.899772	Mann-Whitney U	0.00916813	0.923827	Mann-Whitney U	0.999811	0.976986	Mann-Whitney U	0.874386	1.00609	Mann-Whitney U	0.943932	1.11019	Mann-Whitney U	0.844905	1.05646	Mann-Whitney U	0.836669
ARPC3	0.917853	Mann-Whitney U	0.741975	1.00692	Mann-Whitney U	0.893311	1.00701	Mann-Whitney U	0.999811	1.02512	Mann-Whitney U	0.871196	0.968864	Mann-Whitney U	0.944674	0.98557	Mann-Whitney U	0.981838	0.917065	Mann-Whitney U	0.368527
ARPC4	1.00293	Mann-Whitney U	0.95409	1.00806	Mann-Whitney U	0.976107	1.00608	Mann-Whitney U	0.999811	0.885949	Mann-Whitney U	0.992454	1.01269	Mann-Whitney U	0.988352	1.10752	Mann-Whitney U	0.713806	1.09606	Mann-Whitney U	0.766639
ARPC4-TTLL3	0.872029	Mann-Whitney U	0.886536	0.936179	Mann-Whitney U	0.134639	1.08541	Mann-Whitney U	0.999811	0.801886	Mann-Whitney U	0.728573	0.83041	Mann-Whitney U	0.834314	1.20158	Mann-Whitney U	0.895756	1.18639	Mann-Whitney U	0.209796
ARPC5	0.863502	Mann-Whitney U	0.681105	0.947147	Mann-Whitney U	0.191925	0.962985	Mann-Whitney U	0.999811	1.13727	Mann-Whitney U	0.355135	1.08004	Mann-Whitney U	0.952922	1.10996	Mann-Whitney U	0.875022	0.999066	Mann-Whitney U	0.804556
ARPC5L	1.06979	Mann-Whitney U	0.987241	1.04629	Mann-Whitney U	0.606379	1.04137	Mann-Whitney U	0.999811	1.01222	Mann-Whitney U	0.734652	1.00773	Mann-Whitney U	0.986557	1.11519	Mann-Whitney U	0.953759	1.08002	Mann-Whitney U	0.615143
ARPP19	0.904134	Mann-Whitney U	0.608616	0.927997	Mann-Whitney U	0.114126	1.04064	Mann-Whitney U	0.999811	1.30699	Mann-Whitney U	0.747536	1.02373	Mann-Whitney U	0.995007	0.979019	Mann-Whitney U	0.979602	1.04718	Mann-Whitney U	0.747928
ARPP21	0.8509	Mann-Whitney U	0.825588	1.04668	Mann-Whitney U	0.324699	1.24323	Mann-Whitney U	0.999811	1.23713	Mann-Whitney U	0.848508	1.02591	Mann-Whitney U	0.956644	1.03479	Mann-Whitney U	0.985985	1.11686	Mann-Whitney U	0.844066
ARR3	1.21853	Mann-Whitney U	0.847067	1.02617	Mann-Whitney U	0.327205	1.03267	Mann-Whitney U	0.999811	1.40257	Mann-Whitney U	0.573285	0.839889	Mann-Whitney U	0.806612	0.894561	Mann-Whitney U	0.975899	1.225	Mann-Whitney U	0.244829
ARRB1	1.15129	Mann-Whitney U	0.968255	0.919164	Mann-Whitney U	0.335611	1.07006	Mann-Whitney U	0.999811	0.830808	Mann-Whitney U	0.653413	1.11432	Mann-Whitney U	0.811967	0.939248	Mann-Whitney U	0.915518	1.12797	Mann-Whitney U	0.423547
ARRB2	0.881864	Mann-Whitney U	0.493467	0.863996	Mann-Whitney U	0.000801458	1.03364	Mann-Whitney U	0.999811	0.982396	Mann-Whitney U	0.783808	0.934257	Mann-Whitney U	0.777261	1.06033	Mann-Whitney U	0.775782	1.45951	Mann-Whitney U	0.0119897
ARRDC1	1.04025	Mann-Whitney U	0.913012	1.03011	Mann-Whitney U	0.993342	0.976501	Mann-Whitney U	0.999811	0.826151	Mann-Whitney U	0.603188	0.898045	Mann-Whitney U	0.832221	1.14235	Mann-Whitney U	0.860976	1.42179	Mann-Whitney U	0.00968555
ARRDC2	0.834439	Mann-Whitney U	0.464127	0.883334	Mann-Whitney U	0.00334412	0.89561	Mann-Whitney U	0.999811	0.997151	Mann-Whitney U	0.960438	0.986369	Mann-Whitney U	0.90843	1.03817	Mann-Whitney U	0.999711	0.94908	Mann-Whitney U	0.958029
ARRDC3	0.796245	Mann-Whitney U	0.365032	0.78778	Mann-Whitney U	2.11e-05	0.957239	Mann-Whitney U	0.999811	1.06551	Mann-Whitney U	0.8622	0.975014	Mann-Whitney U	0.987301	0.941593	Mann-Whitney U	0.878881	1.16895	Mann-Whitney U	0.287916
ARRDC4	0.861876	Mann-Whitney U	0.38478	0.885613	Mann-Whitney U	0.017128	0.977538	Mann-Whitney U	0.999811	0.923353	Mann-Whitney U	0.639916	1.03563	Mann-Whitney U	0.944962	1.06107	Mann-Whitney U	0.944875	1.14398	Mann-Whitney U	0.549141
ARRDC5	0.913383	Mann-Whitney U	0.834118	0.920701	Mann-Whitney U	0.547443	0.837888	Mann-Whitney U	0.999811	0.815634	Mann-Whitney U	0.428798	1.19146	Mann-Whitney U	0.973814	1.08081	Mann-Whitney U	0.995323	1.24592	Mann-Whitney U	0.802071
ARSA	1.03039	Mann-Whitney U	0.717686	0.932788	Mann-Whitney U	0.181814	1.00507	Mann-Whitney U	0.999811	0.676319	Mann-Whitney U	0.52238	0.955102	Mann-Whitney U	0.973737	0.97524	Mann-Whitney U	0.993401	1.21387	Mann-Whitney U	0.492734
ARSB	0.934947	Mann-Whitney U	0.549663	0.833698	Mann-Whitney U	0.00911887	0.899755	Mann-Whitney U	0.999811	0.737208	Mann-Whitney U	0.71168	0.961711	Mann-Whitney U	0.968844	0.998398	Mann-Whitney U	0.972313	0.965817	Mann-Whitney U	0.956754
ARSD	0.962424	Mann-Whitney U	0.931877	0.787656	Mann-Whitney U	8.21e-07	0.972265	Mann-Whitney U	0.999811	0.831791	Mann-Whitney U	0.518845	0.90043	Mann-Whitney U	0.69517	0.979312	Mann-Whitney U	0.980238	1.06436	Mann-Whitney U	0.82605
ARSE	0.638838	Mann-Whitney U	0.524291	0.751903	Mann-Whitney U	0.000638847	0.684627	Mann-Whitney U	0.980807	0.714826	Mann-Whitney U	0.670972	0.953145	Mann-Whitney U	0.959105	1.0353	Mann-Whitney U	0.987399	0.819545	Mann-Whitney U	0.753978
ARSEP1		Mann-Whitney U	0.805172		Mann-Whitney U	0.0592647		Mann-Whitney U	0.999811		Mann-Whitney U	0.904397		Mann-Whitney U	0.965544		Mann-Whitney U	0.978198		Mann-Whitney U	0.616564
ARSF	1.19108	Mann-Whitney U	0.810386	0.773749	Mann-Whitney U	0.210658	1.02393	Mann-Whitney U	0.999811	0.410627	Mann-Whitney U	0.866768	1.06344	Mann-Whitney U	0.995799	1.5467	Mann-Whitney U	0.783158	1.06034	Mann-Whitney U	0.903512
ARSG	1.28859	Mann-Whitney U	0.794907	1.40999	Mann-Whitney U	1.63e-08	1.01609	Mann-Whitney U	0.999811	0.749142	Mann-Whitney U	0.659294	0.977509	Mann-Whitney U	0.96716	0.891963	Mann-Whitney U	0.985709	1.25185	Mann-Whitney U	0.342488
ARSH	0.877092	Mann-Whitney U	0.751008	0.521828	Mann-Whitney U	4.17e-07	0.60979	Mann-Whitney U	0.999811	1.04801	Mann-Whitney U	0.936786	0.730786	Mann-Whitney U	0.60717	0.892142	Mann-Whitney U	0.989485	0.722032	Mann-Whitney U	0.490828
ARSI	0.90397	Mann-Whitney U	0.573645	0.895221	Mann-Whitney U	0.269053	0.878473	Mann-Whitney U	0.999811	0.786479	Mann-Whitney U	0.865407	1.21374	Mann-Whitney U	0.861784	0.822396	Mann-Whitney U	0.990574	1.00308	Mann-Whitney U	0.754266
ARSJ	0.918144	Mann-Whitney U	0.731338	1.01101	Mann-Whitney U	0.849021	0.887806	Mann-Whitney U	0.999811	0.711943	Mann-Whitney U	0.410061	0.956311	Mann-Whitney U	0.859889	1.03537	Mann-Whitney U	0.983594	1.35393	Mann-Whitney U	0.241942
ARSK	0.790983	Mann-Whitney U	0.425052	0.978977	Mann-Whitney U	0.714052	1.03541	Mann-Whitney U	0.999811	1.12901	Mann-Whitney U	0.722317	1.03143	Mann-Whitney U	0.980795	1.01887	Mann-Whitney U	0.915518	0.835407	Mann-Whitney U	0.735814
ART1	0.94704	Mann-Whitney U	0.97357	1.08768	Mann-Whitney U	0.642711	1.05229	Mann-Whitney U	0.999811	1.1286	Mann-Whitney U	0.778607	1.01598	Mann-Whitney U	0.98015	1.00815	Mann-Whitney U	0.989485	0.741958	Mann-Whitney U	0.42937
ART3	0.947766	Mann-Whitney U	0.874749	0.829406	Mann-Whitney U	0.323637	1.02588	Mann-Whitney U	0.999811	1.3016	Mann-Whitney U	0.691811	0.915062	Mann-Whitney U	0.988352	0.948208	Mann-Whitney U	0.978639	1.18068	Mann-Whitney U	0.933306
ART4	0.660329	Mann-Whitney U	0.290329	0.745541	Mann-Whitney U	0.0352348	1.0742	Mann-Whitney U	0.999811	0.99431	Mann-Whitney U	0.649807	0.943092	Mann-Whitney U	0.693429	0.925489	Mann-Whitney U	0.975386	1.48556	Mann-Whitney U	0.122451
ART5	0.586494	Mann-Whitney U	0.372936	0.804527	Mann-Whitney U	0.188664	0.949491	Mann-Whitney U	0.999811	0.813662	Mann-Whitney U	0.952395	1.17727	Mann-Whitney U	0.980403	0.982894	Mann-Whitney U	0.999711	1.24507	Mann-Whitney U	0.885374
ARTN	1.30171	Mann-Whitney U	0.434996	1.21914	Mann-Whitney U	0.00230426	1.12143	Mann-Whitney U	0.999811	1.90738	Mann-Whitney U	0.046055	0.959402	Mann-Whitney U	0.990603	1.0399	Mann-Whitney U	0.99842	1.2525	Mann-Whitney U	0.34541
ARV1	0.96701	Mann-Whitney U	0.938144	1.06803	Mann-Whitney U	0.0977736	0.966137	Mann-Whitney U	0.999811	1.07001	Mann-Whitney U	0.771037	0.944542	Mann-Whitney U	0.965544	0.970921	Mann-Whitney U	0.999284	1.02478	Mann-Whitney U	0.997905
ARVCF	1.02442	Mann-Whitney U	0.921107	0.841764	Mann-Whitney U	0.0231688	0.947907	Mann-Whitney U	0.999811	1.09234	Mann-Whitney U	0.826044	0.897191	Mann-Whitney U	0.871867	0.928514	Mann-Whitney U	0.978565	1.52802	Mann-Whitney U	0.00791009
ARX	0.79778	Mann-Whitney U	0.553778	0.441966	Mann-Whitney U	7.18e-11	0.886829	Mann-Whitney U	0.999811	0.764362	Mann-Whitney U	0.796675	0.812973	Mann-Whitney U	0.749315	0.716405	Mann-Whitney U	0.677162	1.02304	Mann-Whitney U	0.836669
AS3MT	0.759839	Mann-Whitney U	0.331014	0.757606	Mann-Whitney U	0.000263975	0.923558	Mann-Whitney U	0.999811	0.96105	Mann-Whitney U	0.920858	0.739039	Mann-Whitney U	0.45042	1.13366	Mann-Whitney U	0.874167	1.20871	Mann-Whitney U	0.285332
ASAH1	0.899077	Mann-Whitney U	0.790579	1.18122	Mann-Whitney U	0.000872411	1.06481	Mann-Whitney U	0.999811	1.45542	Mann-Whitney U	0.324605	1.07318	Mann-Whitney U	0.953372	1.08662	Mann-Whitney U	0.799107	0.871586	Mann-Whitney U	0.425164
ASAH2	0.979283	Mann-Whitney U	0.858259	0.878286	Mann-Whitney U	0.0372146	0.977712	Mann-Whitney U	0.999811	0.585564	Mann-Whitney U	0.202381	0.875443	Mann-Whitney U	0.688222	0.949134	Mann-Whitney U	0.985709	1.30639	Mann-Whitney U	0.0622682
ASAH2B	1.0079	Mann-Whitney U	0.942009	0.929511	Mann-Whitney U	0.137937	0.899693	Mann-Whitney U	0.999811	0.806438	Mann-Whitney U	0.956404	0.899966	Mann-Whitney U	0.994179	1.04055	Mann-Whitney U	0.949493	0.995364	Mann-Whitney U	0.678361
ASAH2C		Mann-Whitney U	0.997065		Mann-Whitney U	0.0586503		Mann-Whitney U	0.999811		Mann-Whitney U	0.756611		Mann-Whitney U	0.88106		Mann-Whitney U	0.984729		Mann-Whitney U	0.544634
ASAP1	1.06502	Mann-Whitney U	0.736324	1.00594	Mann-Whitney U	0.776978	1.06866	Mann-Whitney U	0.999811	0.817634	Mann-Whitney U	0.842734	1.0479	Mann-Whitney U	0.907216	1.10441	Mann-Whitney U	0.939606	1.08789	Mann-Whitney U	0.72586
ASAP2	0.867965	Mann-Whitney U	0.675492	0.85463	Mann-Whitney U	0.000452695	0.949953	Mann-Whitney U	0.999811	1.03698	Mann-Whitney U	0.889512	0.858225	Mann-Whitney U	0.205408	1.05351	Mann-Whitney U	0.993419	1.41665	Mann-Whitney U	0.0187589
ASAP3	0.955963	Mann-Whitney U	0.734666	0.89844	Mann-Whitney U	0.0870089	0.805667	Mann-Whitney U	0.958861	0.721145	Mann-Whitney U	0.51267	1.00022	Mann-Whitney U	0.994252	0.9846	Mann-Whitney U	0.979335	1.14923	Mann-Whitney U	0.426131
ASB1	1.08174	Mann-Whitney U	0.987241	1.04728	Mann-Whitney U	0.459343	1.04186	Mann-Whitney U	0.999811	1.04147	Mann-Whitney U	0.979151	1.10019	Mann-Whitney U	0.879099	1.01773	Mann-Whitney U	0.990574	1.28693	Mann-Whitney U	0.0244199
ASB10	1.22021	Mann-Whitney U	0.811942	1.10855	Mann-Whitney U	0.589443	1.09101	Mann-Whitney U	0.999811	1.04385	Mann-Whitney U	0.824714	1.37348	Mann-Whitney U	0.728804	0.94357	Mann-Whitney U	0.992309	0.601636	Mann-Whitney U	0.268277
ASB11	1.27323	Mann-Whitney U	0.756598	0.716252	Mann-Whitney U	0.0212878	1.68264	Mann-Whitney U	0.958861	0.745191	Mann-Whitney U	0.852607	0.643774	Mann-Whitney U	0.70067	0.978696	Mann-Whitney U	0.888444	1.54763	Mann-Whitney U	0.303551
ASB12		Mann-Whitney U	0.810605		Mann-Whitney U	0.320255		Mann-Whitney U	0.999811	inf	Mann-Whitney U	0.279691		Mann-Whitney U	0.997711		Mann-Whitney U	0.987399		Mann-Whitney U	0.972178
ASB13	0.952495	Mann-Whitney U	0.88095	0.861657	Mann-Whitney U	0.00499937	0.954413	Mann-Whitney U	0.999811	0.664569	Mann-Whitney U	0.354913	0.968966	Mann-Whitney U	0.99535	0.923078	Mann-Whitney U	0.997485	1.17299	Mann-Whitney U	0.225608
ASB14	1.0801	Mann-Whitney U	0.960414	1.15006	Mann-Whitney U	0.0148853	1.1289	Mann-Whitney U	0.999811	1.08375	Mann-Whitney U	0.56219	0.938891	Mann-Whitney U	0.970903	1.07433	Mann-Whitney U	0.993419	1.40843	Mann-Whitney U	0.0262256
ASB15	1.4108	Mann-Whitney U	0.769734	1.30111	Mann-Whitney U	0.00251673	1.09022	Mann-Whitney U	0.999811	1.90653	Mann-Whitney U	0.299655	0.960736	Mann-Whitney U	0.988352	1.0236	Mann-Whitney U	0.989485	1.47068	Mann-Whitney U	0.485763
ASB16	1.11208	Mann-Whitney U	0.686866	1.07007	Mann-Whitney U	0.0506202	0.975963	Mann-Whitney U	0.999811	1.32214	Mann-Whitney U	0.27848	1.04942	Mann-Whitney U	0.952922	1.10776	Mann-Whitney U	0.840628	1.28627	Mann-Whitney U	0.0204085
ASB17	0.870968	Mann-Whitney U	0.932212	0.787791	Mann-Whitney U	0.913057	1.19154	Mann-Whitney U	0.999811	0.809461	Mann-Whitney U	0.996313	0.709914	Mann-Whitney U	0.856306	1.1825	Mann-Whitney U	0.978639	1.23703	Mann-Whitney U	0.725594
ASB18	1.67182	Mann-Whitney U	0.679772	1.35087	Mann-Whitney U	0.0103193	1.11107	Mann-Whitney U	0.999811	1.87026	Mann-Whitney U	0.693251	1.30565	Mann-Whitney U	0.749315	1.0934	Mann-Whitney U	0.978639	0.967017	Mann-Whitney U	0.966069
ASB2	0.842054	Mann-Whitney U	0.767354	0.991097	Mann-Whitney U	0.746181	0.781842	Mann-Whitney U	0.980807	0.758532	Mann-Whitney U	0.563996	1.23452	Mann-Whitney U	0.757625	1.0119	Mann-Whitney U	0.995431	0.797083	Mann-Whitney U	0.704068
ASB4	1.03474	Mann-Whitney U	0.98367	1.09528	Mann-Whitney U	0.728094	1.35346	Mann-Whitney U	0.999811	1.61952	Mann-Whitney U	0.840701	1.01907	Mann-Whitney U	0.968822	1.15328	Mann-Whitney U	0.954458	0.949104	Mann-Whitney U	0.830263
ASB5	1.10421	Mann-Whitney U	0.954825	1.00303	Mann-Whitney U	0.882844	0.895625	Mann-Whitney U	0.999811	0.586436	Mann-Whitney U	0.50936	1.33541	Mann-Whitney U	0.761975	0.644873	Mann-Whitney U	0.965055	0.419565	Mann-Whitney U	0.1126
ASB6	0.930904	Mann-Whitney U	0.979313	0.904962	Mann-Whitney U	0.324526	0.929755	Mann-Whitney U	0.999811	1.17669	Mann-Whitney U	0.687896	0.996111	Mann-Whitney U	0.995646	1.1375	Mann-Whitney U	0.87317	1.3451	Mann-Whitney U	0.0164363
ASB7	1.02482	Mann-Whitney U	0.684421	1.00506	Mann-Whitney U	0.664667	0.975683	Mann-Whitney U	0.999811	0.881091	Mann-Whitney U	0.716883	1.06834	Mann-Whitney U	0.99118	1.01018	Mann-Whitney U	0.993419	1.1701	Mann-Whitney U	0.180554
ASB8	0.933	Mann-Whitney U	0.678795	0.964622	Mann-Whitney U	0.947096	0.982939	Mann-Whitney U	0.999811	0.871263	Mann-Whitney U	0.828754	0.99679	Mann-Whitney U	0.994252	0.938675	Mann-Whitney U	0.949493	1.13349	Mann-Whitney U	0.434121
ASB9	0.867212	Mann-Whitney U	0.610521	0.651605	Mann-Whitney U	4.35e-09	1.13546	Mann-Whitney U	0.980807	0.703883	Mann-Whitney U	0.381291	0.672941	Mann-Whitney U	0.115384	0.978178	Mann-Whitney U	0.99842	1.99823	Mann-Whitney U	0.107948
ASB9P1	1.18877	Mann-Whitney U	0.970542	1.17849	Mann-Whitney U	0.00513496	0.9046	Mann-Whitney U	0.999811	0.870543	Mann-Whitney U	0.482424	1.27217	Mann-Whitney U	0.691553	0.984645	Mann-Whitney U	0.979813	1.17319	Mann-Whitney U	0.339864
ASCC1	0.841187	Mann-Whitney U	0.457439	0.870463	Mann-Whitney U	0.00104234	0.848291	Mann-Whitney U	0.999811	0.821932	Mann-Whitney U	0.403634	0.911313	Mann-Whitney U	0.670138	1.00366	Mann-Whitney U	0.972313	1.19088	Mann-Whitney U	0.394615
ASCC2	1.02524	Mann-Whitney U	0.988624	0.951881	Mann-Whitney U	0.244053	0.969633	Mann-Whitney U	0.999811	1.04348	Mann-Whitney U	0.827634	0.975145	Mann-Whitney U	0.995646	1.07049	Mann-Whitney U	0.985553	1.24086	Mann-Whitney U	0.157911
ASCC3	1.00838	Mann-Whitney U	0.726502	0.88619	Mann-Whitney U	0.13067	1.07411	Mann-Whitney U	0.999811	1.22914	Mann-Whitney U	0.598907	0.972967	Mann-Whitney U	0.984303	0.971577	Mann-Whitney U	0.997913	1.19396	Mann-Whitney U	0.110789
ASCL1	0.922533	Mann-Whitney U	0.936892	1.06252	Mann-Whitney U	0.501937	0.868444	Mann-Whitney U	0.999811	2.69927	Mann-Whitney U	0.0714306	1.34942	Mann-Whitney U	0.988352	0.914839	Mann-Whitney U	0.97404	0.815488	Mann-Whitney U	0.569908
ASCL2	1.11651	Mann-Whitney U	0.960558	0.695657	Mann-Whitney U	0.0015528	0.995686	Mann-Whitney U	0.999811	1.59308	Mann-Whitney U	0.52927	0.964352	Mann-Whitney U	0.973737	1.06459	Mann-Whitney U	0.808009	0.772258	Mann-Whitney U	0.403757
ASCL3	0.984848	Mann-Whitney U	0.883873	0.989155	Mann-Whitney U	0.838587	1.0433	Mann-Whitney U	0.999811	1.27176	Mann-Whitney U	0.695176	0.855125	Mann-Whitney U	0.880771	0.987055	Mann-Whitney U	0.985553	1.53413	Mann-Whitney U	0.0743181
ASCL4	0.956329	Mann-Whitney U	0.924377	1.11134	Mann-Whitney U	0.776978	1.3291	Mann-Whitney U	0.999811	3.44527	Mann-Whitney U	0.285826	1.04205	Mann-Whitney U	0.850459	1.32418	Mann-Whitney U	0.807148	1.09937	Mann-Whitney U	0.976682
ASF1A	0.947977	Mann-Whitney U	0.55944	0.953784	Mann-Whitney U	0.3289	0.885511	Mann-Whitney U	0.999811	1.21964	Mann-Whitney U	0.529036	0.955723	Mann-Whitney U	0.949824	1.08656	Mann-Whitney U	0.918761	1.26817	Mann-Whitney U	0.152511
ASF1B	1.31697	Mann-Whitney U	0.408594	0.977497	Mann-Whitney U	0.994555	1.02364	Mann-Whitney U	0.999811	2.61514	Mann-Whitney U	0.0485802	1.03155	Mann-Whitney U	0.994179	1.30283	Mann-Whitney U	0.417336	1.44971	Mann-Whitney U	0.20984
ASGR1	1.1075	Mann-Whitney U	0.883855	1.11164	Mann-Whitney U	0.884345	1.1845	Mann-Whitney U	0.999811	1.21443	Mann-Whitney U	0.711126	1.08884	Mann-Whitney U	0.954124	1.22698	Mann-Whitney U	0.862265	1.24225	Mann-Whitney U	0.302953
ASGR2	0.96147	Mann-Whitney U	0.99238	0.809596	Mann-Whitney U	0.0422748	0.911541	Mann-Whitney U	0.999811	1.64356	Mann-Whitney U	0.238531	1.32978	Mann-Whitney U	0.865229	0.999008	Mann-Whitney U	0.982087	1.05881	Mann-Whitney U	0.831027
ASH1L	1.0049	Mann-Whitney U	0.917714	0.974788	Mann-Whitney U	0.990984	1.06198	Mann-Whitney U	0.999811	1.12059	Mann-Whitney U	0.889945	1.04402	Mann-Whitney U	0.988352	0.942776	Mann-Whitney U	0.997485	1.19324	Mann-Whitney U	0.0348276
ASH2L	0.8427	Mann-Whitney U	0.446113	0.94076	Mann-Whitney U	0.689687	1.05595	Mann-Whitney U	0.999811	1.20353	Mann-Whitney U	0.320757	1.04021	Mann-Whitney U	0.892585	0.98316	Mann-Whitney U	0.942352	1.17702	Mann-Whitney U	0.253583
ASIC1	0.960781	Mann-Whitney U	0.866922	1.00587	Mann-Whitney U	0.990605	0.956021	Mann-Whitney U	0.999811	0.928199	Mann-Whitney U	0.647638	1.08968	Mann-Whitney U	0.987854	1.00522	Mann-Whitney U	0.985709	1.16742	Mann-Whitney U	0.491107
ASIC2	0.900391	Mann-Whitney U	0.952567	0.711727	Mann-Whitney U	0.0055082	0.734283	Mann-Whitney U	0.999811	0.621499	Mann-Whitney U	0.768595	0.666279	Mann-Whitney U	0.600799	0.934059	Mann-Whitney U	0.954458	0.77229	Mann-Whitney U	0.60481
ASIC3	0.892277	Mann-Whitney U	0.983243	1.18109	Mann-Whitney U	0.000696184	0.953633	Mann-Whitney U	0.999811	1.50449	Mann-Whitney U	0.422452	0.855971	Mann-Whitney U	0.820328	1.06328	Mann-Whitney U	0.961371	1.27506	Mann-Whitney U	0.389756
ASIC4	0.939402	Mann-Whitney U	0.902356	0.946429	Mann-Whitney U	0.910395	1.0604	Mann-Whitney U	0.999811	2.0182	Mann-Whitney U	0.0658736	0.852321	Mann-Whitney U	0.940675	1.04303	Mann-Whitney U	0.945358	1.50995	Mann-Whitney U	0.317645
ASIP	1.08229	Mann-Whitney U	0.717686	1.2906	Mann-Whitney U	6.12e-06	1.11353	Mann-Whitney U	0.999811	1.51605	Mann-Whitney U	0.104498	1.1485	Mann-Whitney U	0.838351	0.933766	Mann-Whitney U	0.981171	1.32221	Mann-Whitney U	0.0555744
ASL	1.15936	Mann-Whitney U	0.446779	1.04228	Mann-Whitney U	0.408083	1.05156	Mann-Whitney U	0.999811	0.705327	Mann-Whitney U	0.192758	1.04118	Mann-Whitney U	0.986303	1.12762	Mann-Whitney U	0.927469	1.05449	Mann-Whitney U	0.548403
ASMT	0.721373	Mann-Whitney U	0.506028	0.730156	Mann-Whitney U	0.0104104	1.07939	Mann-Whitney U	0.999811	1.35652	Mann-Whitney U	0.824251	0.818215	Mann-Whitney U	0.962795	1.0899	Mann-Whitney U	0.977217	1.06002	Mann-Whitney U	0.902502
ASMTL	1.06043	Mann-Whitney U	0.943078	0.836951	Mann-Whitney U	0.00552475	1.07384	Mann-Whitney U	0.999811	0.896098	Mann-Whitney U	0.554666	0.950086	Mann-Whitney U	0.88901	1.03622	Mann-Whitney U	0.987399	1.13637	Mann-Whitney U	0.281412
ASMTL-AS1	0.903092	Mann-Whitney U	0.914473	0.77862	Mann-Whitney U	1.81e-05	1.00786	Mann-Whitney U	0.999811	0.860052	Mann-Whitney U	0.962121	0.668938	Mann-Whitney U	0.0553622	1.16455	Mann-Whitney U	0.965055	1.96366	Mann-Whitney U	0.00356343
ASNA1	1.01409	Mann-Whitney U	0.860306	0.935038	Mann-Whitney U	0.117353	0.972713	Mann-Whitney U	0.999811	0.987332	Mann-Whitney U	0.986679	0.92417	Mann-Whitney U	0.848167	1.12416	Mann-Whitney U	0.930498	1.18102	Mann-Whitney U	0.567638
ASNS	0.979491	Mann-Whitney U	0.962293	0.974682	Mann-Whitney U	0.764024	0.957333	Mann-Whitney U	0.999811	0.977302	Mann-Whitney U	0.782865	1.007	Mann-Whitney U	0.997473	0.963308	Mann-Whitney U	0.980963	1.26084	Mann-Whitney U	0.153028
ASNSD1	1.00675	Mann-Whitney U	0.792873	1.10676	Mann-Whitney U	0.0601985	1.07943	Mann-Whitney U	0.999811	0.924284	Mann-Whitney U	0.834069	1.00435	Mann-Whitney U	0.952922	1.02993	Mann-Whitney U	0.981176	1.11675	Mann-Whitney U	0.59202
ASPA	0.70172	Mann-Whitney U	0.374129	0.915407	Mann-Whitney U	0.236537	0.7375	Mann-Whitney U	0.958861	0.703449	Mann-Whitney U	0.539718	1.26373	Mann-Whitney U	0.99118	1.05497	Mann-Whitney U	0.992705	0.910037	Mann-Whitney U	0.689389
ASPDH	1.05469	Mann-Whitney U	0.977982	1.02049	Mann-Whitney U	0.222547	0.864399	Mann-Whitney U	0.999811	1.67518	Mann-Whitney U	0.354913	1.12817	Mann-Whitney U	0.99535	1.084	Mann-Whitney U	0.930498	1.87247	Mann-Whitney U	0.0202702
ASPG	1.231	Mann-Whitney U	0.94985	1.11288	Mann-Whitney U	0.137956	0.922253	Mann-Whitney U	0.999811	0.757768	Mann-Whitney U	0.847622	1.16916	Mann-Whitney U	0.860466	1.13278	Mann-Whitney U	0.766698	1.23392	Mann-Whitney U	0.498084
ASPH	0.940615	Mann-Whitney U	0.991532	1.02799	Mann-Whitney U	0.868405	1.12346	Mann-Whitney U	0.999811	1.17884	Mann-Whitney U	0.71769	1.11632	Mann-Whitney U	0.96716	1.22298	Mann-Whitney U	0.20196	1.06587	Mann-Whitney U	0.966042
ASPHD1	0.798731	Mann-Whitney U	0.65564	0.644753	Mann-Whitney U	1.66e-13	1.00459	Mann-Whitney U	0.999811	0.786392	Mann-Whitney U	0.95289	0.836085	Mann-Whitney U	0.624527	0.762962	Mann-Whitney U	0.340622	0.963274	Mann-Whitney U	0.986116
ASPHD2	0.829206	Mann-Whitney U	0.41485	0.872807	Mann-Whitney U	0.00502539	0.96119	Mann-Whitney U	0.999811	1.23163	Mann-Whitney U	0.209711	0.93041	Mann-Whitney U	0.962795	1.24221	Mann-Whitney U	0.839029	0.835745	Mann-Whitney U	0.557594
ASPM	1.30872	Mann-Whitney U	0.422345	1.20821	Mann-Whitney U	0.219427	0.973598	Mann-Whitney U	0.999811	2.81805	Mann-Whitney U	0.0245225	0.903051	Mann-Whitney U	0.95677	1.33303	Mann-Whitney U	0.637052	1.30772	Mann-Whitney U	0.0721233
ASPN	0.788831	Mann-Whitney U	0.796749	0.962123	Mann-Whitney U	0.342353	0.853252	Mann-Whitney U	0.999811	1.09129	Mann-Whitney U	0.758074	0.967037	Mann-Whitney U	0.959824	0.987066	Mann-Whitney U	0.95619	0.920638	Mann-Whitney U	0.694771
ASPRV1	0.896761	Mann-Whitney U	0.741975	1.00997	Mann-Whitney U	0.900481	0.888439	Mann-Whitney U	0.999811	0.983394	Mann-Whitney U	0.940524	0.911939	Mann-Whitney U	0.995646	1.05172	Mann-Whitney U	0.978639	1.25199	Mann-Whitney U	0.646258
ASPSCR1	1.17067	Mann-Whitney U	0.981012	0.976352	Mann-Whitney U	0.656949	0.99846	Mann-Whitney U	0.999811	1.01496	Mann-Whitney U	0.999605	0.950922	Mann-Whitney U	0.964753	1.0717	Mann-Whitney U	0.875774	1.21983	Mann-Whitney U	0.0471804
ASRGL1	1.19873	Mann-Whitney U	0.714177	0.821776	Mann-Whitney U	0.135697	1.12214	Mann-Whitney U	0.999811	1.42599	Mann-Whitney U	0.370384	0.874639	Mann-Whitney U	0.988352	0.919339	Mann-Whitney U	0.985985	1.19874	Mann-Whitney U	0.616774
ASS1	1.09585	Mann-Whitney U	0.90145	0.908466	Mann-Whitney U	0.406751	0.878326	Mann-Whitney U	0.999811	0.987141	Mann-Whitney U	0.934494	0.896004	Mann-Whitney U	0.784061	0.886822	Mann-Whitney U	0.930498	0.846503	Mann-Whitney U	0.703152
ASTE1	1.0039	Mann-Whitney U	0.936934	1.23982	Mann-Whitney U	3.8e-08	0.971546	Mann-Whitney U	0.999811	1.30495	Mann-Whitney U	0.315447	1.10931	Mann-Whitney U	0.711446	0.947416	Mann-Whitney U	0.993401	1.19347	Mann-Whitney U	0.161042
ASTL	0.976184	Mann-Whitney U	0.930342	1.08675	Mann-Whitney U	0.715299	1.27215	Mann-Whitney U	0.999811	0.941393	Mann-Whitney U	0.969185	1.26721	Mann-Whitney U	0.656106	1.21245	Mann-Whitney U	0.930498	0.806517	Mann-Whitney U	0.766058
ASTN1	0.939107	Mann-Whitney U	0.726257	0.940163	Mann-Whitney U	0.784079	0.788695	Mann-Whitney U	0.999811	2.91663	Mann-Whitney U	0.0962464	1.15273	Mann-Whitney U	0.859889	0.951393	Mann-Whitney U	0.989485	0.648636	Mann-Whitney U	0.142911
ASTN2	0.843404	Mann-Whitney U	0.435082	0.687251	Mann-Whitney U	1.03e-11	0.8635	Mann-Whitney U	0.999811	0.706705	Mann-Whitney U	0.548113	0.77621	Mann-Whitney U	0.502381	0.804461	Mann-Whitney U	0.197939	1.0921	Mann-Whitney U	0.750273
ASUN	1.17113	Mann-Whitney U	0.855177	1.0651	Mann-Whitney U	0.0977932	1.00803	Mann-Whitney U	0.999811	0.721079	Mann-Whitney U	0.318777	0.981356	Mann-Whitney U	0.973737	0.978896	Mann-Whitney U	0.993401	1.22438	Mann-Whitney U	0.205363
ASXL1	1.00852	Mann-Whitney U	0.810011	0.924724	Mann-Whitney U	0.0790676	1.03745	Mann-Whitney U	0.999811	1.23773	Mann-Whitney U	0.382043	0.973265	Mann-Whitney U	0.97118	1.04659	Mann-Whitney U	0.756969	1.28746	Mann-Whitney U	0.0218149
ASXL2	0.894989	Mann-Whitney U	0.682195	0.999944	Mann-Whitney U	0.834932	1.02476	Mann-Whitney U	0.999811	1.1853	Mann-Whitney U	0.652355	1.15122	Mann-Whitney U	0.722468	1.03889	Mann-Whitney U	0.966672	1.08246	Mann-Whitney U	0.504223
ASXL3	0.870405	Mann-Whitney U	0.797084	0.886766	Mann-Whitney U	0.242344	0.836496	Mann-Whitney U	0.999811	0.810419	Mann-Whitney U	0.977547	1.12456	Mann-Whitney U	0.999848	0.836789	Mann-Whitney U	0.920964	0.977948	Mann-Whitney U	0.983556
ASZ1	1.15296	Mann-Whitney U	0.757392	1.50165	Mann-Whitney U	0.014303	1.52882	Mann-Whitney U	0.999811	0.643109	Mann-Whitney U	0.838708	1.31375	Mann-Whitney U	0.69517	0.820224	Mann-Whitney U	0.917154	0.976633	Mann-Whitney U	0.99174
ATAD1	1.04879	Mann-Whitney U	0.947274	1.09925	Mann-Whitney U	0.395874	1.03857	Mann-Whitney U	0.999811	0.983816	Mann-Whitney U	0.956563	1.11678	Mann-Whitney U	0.757359	0.948107	Mann-Whitney U	0.993419	0.864872	Mann-Whitney U	0.321121
ATAD2	1.09895	Mann-Whitney U	0.805212	1.44024	Mann-Whitney U	3.19e-13	1.13518	Mann-Whitney U	0.999811	2.1876	Mann-Whitney U	0.0400127	1.15322	Mann-Whitney U	0.834558	1.09699	Mann-Whitney U	0.928099	1.17556	Mann-Whitney U	0.401656
ATAD2B	0.892627	Mann-Whitney U	0.711405	0.958826	Mann-Whitney U	0.990214	0.990411	Mann-Whitney U	0.999811	1.03629	Mann-Whitney U	0.949323	1.04532	Mann-Whitney U	0.995646	1.00096	Mann-Whitney U	0.999711	1.33845	Mann-Whitney U	0.0393652
ATAD3A	1.23015	Mann-Whitney U	0.619043	0.949833	Mann-Whitney U	0.62873	1.16896	Mann-Whitney U	0.999811	0.82813	Mann-Whitney U	0.80462	0.962833	Mann-Whitney U	0.989403	1.07765	Mann-Whitney U	0.928099	1.39078	Mann-Whitney U	0.0133797
ATAD3B	1.10894	Mann-Whitney U	0.512014	1.0153	Mann-Whitney U	0.97062	1.10039	Mann-Whitney U	0.999811	0.833031	Mann-Whitney U	0.989023	0.872354	Mann-Whitney U	0.812646	1.10914	Mann-Whitney U	0.928099	1.48599	Mann-Whitney U	0.014782
ATAD3C	1.21551	Mann-Whitney U	0.991807	1.05801	Mann-Whitney U	0.995207	0.956466	Mann-Whitney U	0.999811	1.05788	Mann-Whitney U	0.696263	0.939618	Mann-Whitney U	0.997917	1.11889	Mann-Whitney U	0.898277	1.41922	Mann-Whitney U	0.600308
ATAD5	1.00959	Mann-Whitney U	0.982384	1.06471	Mann-Whitney U	0.41087	1.07359	Mann-Whitney U	0.999811	1.28254	Mann-Whitney U	0.229603	0.986179	Mann-Whitney U	0.963972	1.17807	Mann-Whitney U	0.664495	1.55142	Mann-Whitney U	0.00931368
ATAT1	1.15211	Mann-Whitney U	0.968255	0.970064	Mann-Whitney U	0.508895	0.997675	Mann-Whitney U	0.999811	1.24859	Mann-Whitney U	0.331511	0.901349	Mann-Whitney U	0.780006	1.12144	Mann-Whitney U	0.922932	1.56105	Mann-Whitney U	0.00982915
ATCAY	1.09619	Mann-Whitney U	0.794826	0.907613	Mann-Whitney U	0.731015	0.474093	Mann-Whitney U	0.958861	1.50579	Mann-Whitney U	0.467501	1.08682	Mann-Whitney U	0.789696	0.486964	Mann-Whitney U	0.743544	0.481819	Mann-Whitney U	0.283469
ATE1	0.88108	Mann-Whitney U	0.717348	0.945416	Mann-Whitney U	0.58158	0.962783	Mann-Whitney U	0.999811	0.901579	Mann-Whitney U	0.831357	1.03456	Mann-Whitney U	0.995799	0.972839	Mann-Whitney U	0.95134	1.01001	Mann-Whitney U	0.686578
ATF1	0.947266	Mann-Whitney U	0.612888	1.03128	Mann-Whitney U	0.940735	1.04471	Mann-Whitney U	0.999811	0.962841	Mann-Whitney U	0.945978	1.08919	Mann-Whitney U	0.839004	1.07972	Mann-Whitney U	0.971404	1.13195	Mann-Whitney U	0.411268
ATF2	0.89237	Mann-Whitney U	0.589544	0.897706	Mann-Whitney U	0.0765038	1.00616	Mann-Whitney U	0.999811	1.26674	Mann-Whitney U	0.485262	0.978348	Mann-Whitney U	0.935589	0.937164	Mann-Whitney U	0.967971	1.12092	Mann-Whitney U	0.196101
ATF3	0.759753	Mann-Whitney U	0.537208	0.879974	Mann-Whitney U	0.0602967	1.01658	Mann-Whitney U	0.999811	1.03186	Mann-Whitney U	0.925191	1.20178	Mann-Whitney U	0.879099	1.02767	Mann-Whitney U	0.982225	0.916533	Mann-Whitney U	0.905491
ATF4	0.929989	Mann-Whitney U	0.84061	0.956711	Mann-Whitney U	0.470265	0.986946	Mann-Whitney U	0.999811	0.81503	Mann-Whitney U	0.64607	1.01607	Mann-Whitney U	0.988094	1.03764	Mann-Whitney U	0.963308	1.33108	Mann-Whitney U	0.0170612
ATF4P4	0.906589	Mann-Whitney U	0.719917	1.03127	Mann-Whitney U	0.949756	0.949149	Mann-Whitney U	0.999811	1.37818	Mann-Whitney U	0.807169	0.635916	Mann-Whitney U	0.780006	0.785405	Mann-Whitney U	0.987399	0.990078	Mann-Whitney U	0.919362
ATF5	1.05404	Mann-Whitney U	0.904635	0.907632	Mann-Whitney U	0.0427348	1.05655	Mann-Whitney U	0.999811	0.965291	Mann-Whitney U	0.996313	0.960767	Mann-Whitney U	0.986557	1.02035	Mann-Whitney U	0.989485	1.63787	Mann-Whitney U	0.00229288
ATF6	0.887564	Mann-Whitney U	0.720314	1.05439	Mann-Whitney U	0.347782	1.07265	Mann-Whitney U	0.999811	0.943305	Mann-Whitney U	0.837062	1.0215	Mann-Whitney U	0.987301	1.07678	Mann-Whitney U	0.979602	1.16421	Mann-Whitney U	0.580537
ATF6B	1.13211	Mann-Whitney U	0.998174	0.932378	Mann-Whitney U	0.28034	0.980255	Mann-Whitney U	0.999811	1.01248	Mann-Whitney U	0.914701	0.904459	Mann-Whitney U	0.827978	1.1639	Mann-Whitney U	0.872407	1.12275	Mann-Whitney U	0.474834
ATF7	0.978475	Mann-Whitney U	0.780455	0.971684	Mann-Whitney U	0.990765	0.989075	Mann-Whitney U	0.999811	0.943967	Mann-Whitney U	0.555016	1.06735	Mann-Whitney U	0.997917	1.05305	Mann-Whitney U	0.980307	1.12093	Mann-Whitney U	0.260381
ATF7IP	0.900433	Mann-Whitney U	0.498014	0.988134	Mann-Whitney U	0.61752	1.06207	Mann-Whitney U	0.999811	0.980877	Mann-Whitney U	0.919213	1.018	Mann-Whitney U	0.999168	1.218	Mann-Whitney U	0.490181	1.10369	Mann-Whitney U	0.189789
ATF7IP2	0.884192	Mann-Whitney U	0.594344	1.19324	Mann-Whitney U	0.00499937	0.906273	Mann-Whitney U	0.999811	0.65163	Mann-Whitney U	0.13187	1.14436	Mann-Whitney U	0.901488	0.931626	Mann-Whitney U	0.971404	1.31325	Mann-Whitney U	0.194256
ATG10	1.06236	Mann-Whitney U	0.847099	1.08897	Mann-Whitney U	0.147993	0.987668	Mann-Whitney U	0.999811	0.931052	Mann-Whitney U	0.912491	1.14772	Mann-Whitney U	0.761704	0.963982	Mann-Whitney U	0.991296	1.1398	Mann-Whitney U	0.55845
ATG12	0.912944	Mann-Whitney U	0.495175	0.910372	Mann-Whitney U	0.253485	0.945901	Mann-Whitney U	0.999811	1.03234	Mann-Whitney U	0.928716	0.990976	Mann-Whitney U	0.985119	1.01461	Mann-Whitney U	0.978639	1.03062	Mann-Whitney U	0.652348
ATG13	0.926933	Mann-Whitney U	0.489718	0.944124	Mann-Whitney U	0.492157	0.975863	Mann-Whitney U	0.999811	0.993032	Mann-Whitney U	0.917288	1.0187	Mann-Whitney U	0.98015	1.07409	Mann-Whitney U	0.987399	1.25349	Mann-Whitney U	0.396226
ATG14	0.936909	Mann-Whitney U	0.713078	1.03486	Mann-Whitney U	0.315487	0.953925	Mann-Whitney U	0.999811	1.12142	Mann-Whitney U	0.856153	1.0138	Mann-Whitney U	0.959105	1.00789	Mann-Whitney U	0.941153	1.22491	Mann-Whitney U	0.0649578
ATG16L1	0.85118	Mann-Whitney U	0.695908	0.900779	Mann-Whitney U	0.0108867	0.960371	Mann-Whitney U	0.999811	1.08032	Mann-Whitney U	0.984836	0.890469	Mann-Whitney U	0.93584	0.911874	Mann-Whitney U	0.936193	1.25764	Mann-Whitney U	0.0855041
ATG16L2	1.03086	Mann-Whitney U	0.966694	0.901407	Mann-Whitney U	0.001587	0.927408	Mann-Whitney U	0.999811	0.994709	Mann-Whitney U	0.890878	0.856086	Mann-Whitney U	0.147772	1.03902	Mann-Whitney U	0.970491	1.45514	Mann-Whitney U	0.0164831
ATG2A	1.02228	Mann-Whitney U	0.999956	0.936551	Mann-Whitney U	0.269592	0.999933	Mann-Whitney U	0.999811	0.7803	Mann-Whitney U	0.690551	1.02824	Mann-Whitney U	0.987178	0.959269	Mann-Whitney U	0.997062	1.21237	Mann-Whitney U	0.115819
ATG2B	0.911797	Mann-Whitney U	0.667159	0.92086	Mann-Whitney U	0.299404	0.9472	Mann-Whitney U	0.999811	0.909722	Mann-Whitney U	0.626798	0.952365	Mann-Whitney U	0.980599	0.969436	Mann-Whitney U	0.970491	1.34582	Mann-Whitney U	0.0297482
ATG3	0.837586	Mann-Whitney U	0.597399	0.916649	Mann-Whitney U	0.102319	1.00508	Mann-Whitney U	0.999811	1.02428	Mann-Whitney U	0.874544	0.989201	Mann-Whitney U	0.978487	1.0805	Mann-Whitney U	0.99608	1.11955	Mann-Whitney U	0.631792
ATG4A	1.11388	Mann-Whitney U	0.951343	0.948087	Mann-Whitney U	0.588215	1.00788	Mann-Whitney U	0.999811	0.786666	Mann-Whitney U	0.808612	0.982845	Mann-Whitney U	0.987854	0.949584	Mann-Whitney U	0.944875	1.15429	Mann-Whitney U	0.599069
ATG4B	1.024	Mann-Whitney U	0.971419	0.947913	Mann-Whitney U	0.108183	1.07059	Mann-Whitney U	0.999811	0.920349	Mann-Whitney U	0.911961	0.890243	Mann-Whitney U	0.84345	1.05811	Mann-Whitney U	0.997062	1.28403	Mann-Whitney U	0.146171
ATG4C	0.917351	Mann-Whitney U	0.477634	1.05455	Mann-Whitney U	0.0757414	1.06002	Mann-Whitney U	0.999811	1.03688	Mann-Whitney U	0.912266	1.19673	Mann-Whitney U	0.774315	0.934467	Mann-Whitney U	0.949493	0.997611	Mann-Whitney U	0.900545
ATG4D	0.932243	Mann-Whitney U	0.926561	1.0263	Mann-Whitney U	0.978021	0.96077	Mann-Whitney U	0.999811	1.06228	Mann-Whitney U	0.733049	0.970004	Mann-Whitney U	0.961492	1.04459	Mann-Whitney U	0.967971	1.32841	Mann-Whitney U	0.0131591
ATG5	0.885601	Mann-Whitney U	0.624176	0.839068	Mann-Whitney U	3.54e-05	0.939101	Mann-Whitney U	0.999811	1.28713	Mann-Whitney U	0.6228	0.888991	Mann-Whitney U	0.662356	1.01762	Mann-Whitney U	0.985553	0.958316	Mann-Whitney U	0.825392
ATG7	0.959001	Mann-Whitney U	0.729933	0.973622	Mann-Whitney U	0.76463	0.936489	Mann-Whitney U	0.999811	0.985745	Mann-Whitney U	0.952868	0.95657	Mann-Whitney U	0.941649	1.09425	Mann-Whitney U	0.949493	1.27131	Mann-Whitney U	0.168881
ATG9A	0.889852	Mann-Whitney U	0.879993	0.935379	Mann-Whitney U	0.173886	0.971163	Mann-Whitney U	0.999811	1.00168	Mann-Whitney U	0.988216	1.03533	Mann-Whitney U	0.961659	1.10969	Mann-Whitney U	0.943583	1.23331	Mann-Whitney U	0.145015
ATG9B	1.47737	Mann-Whitney U	0.232404	1.21102	Mann-Whitney U	0.000319479	0.925446	Mann-Whitney U	0.999811	0.974365	Mann-Whitney U	0.978084	1.10692	Mann-Whitney U	0.949824	1.2443	Mann-Whitney U	0.863602	1.45045	Mann-Whitney U	0.299456
ATHL1	0.845388	Mann-Whitney U	0.780306	0.712284	Mann-Whitney U	4.14e-09	0.825411	Mann-Whitney U	0.999811	0.784683	Mann-Whitney U	0.685087	0.893435	Mann-Whitney U	0.88106	1.04296	Mann-Whitney U	0.915518	1.29014	Mann-Whitney U	0.125551
ATIC	1.02882	Mann-Whitney U	0.98829	1.02165	Mann-Whitney U	0.362053	1.17667	Mann-Whitney U	0.980807	1.02213	Mann-Whitney U	0.942071	1.08313	Mann-Whitney U	0.944962	1.15292	Mann-Whitney U	0.928099	1.10398	Mann-Whitney U	0.195722
ATL1	1.13393	Mann-Whitney U	0.839086	1.25618	Mann-Whitney U	7.98e-06	0.894026	Mann-Whitney U	0.999811	1.64441	Mann-Whitney U	0.0725794	1.29929	Mann-Whitney U	0.374388	0.997912	Mann-Whitney U	0.978639	1.07168	Mann-Whitney U	0.874345
ATL2	1.06087	Mann-Whitney U	0.97825	1.01516	Mann-Whitney U	0.255428	0.946709	Mann-Whitney U	0.999811	1.25285	Mann-Whitney U	0.593612	1.00587	Mann-Whitney U	0.983806	0.960004	Mann-Whitney U	0.930498	1.04143	Mann-Whitney U	0.725907
ATL3	0.936934	Mann-Whitney U	0.682195	0.83615	Mann-Whitney U	0.000179729	1.04617	Mann-Whitney U	0.999811	0.937011	Mann-Whitney U	0.899571	1.02273	Mann-Whitney U	0.988352	0.927578	Mann-Whitney U	0.975899	1.05508	Mann-Whitney U	0.923688
ATM	0.788883	Mann-Whitney U	0.298804	0.801214	Mann-Whitney U	0.00122597	0.965321	Mann-Whitney U	0.999811	0.865269	Mann-Whitney U	0.906739	0.902817	Mann-Whitney U	0.644223	1.01242	Mann-Whitney U	0.933625	1.25805	Mann-Whitney U	0.0657268
ATMIN	0.975105	Mann-Whitney U	0.685759	0.941874	Mann-Whitney U	0.265827	1.02152	Mann-Whitney U	0.999811	0.822829	Mann-Whitney U	0.394687	0.996951	Mann-Whitney U	0.88729	1.02695	Mann-Whitney U	0.976503	1.12051	Mann-Whitney U	0.170898
ATN1	0.888304	Mann-Whitney U	0.724398	1.03194	Mann-Whitney U	0.914305	1.04079	Mann-Whitney U	0.999811	0.904166	Mann-Whitney U	0.469197	0.929124	Mann-Whitney U	0.949655	1.2464	Mann-Whitney U	0.35587	1.31909	Mann-Whitney U	0.0233764
ATOH1	0.978748	Mann-Whitney U	0.886015	1.05622	Mann-Whitney U	0.91465	1.30114	Mann-Whitney U	0.999811	3.08655	Mann-Whitney U	0.262703	1.22508	Mann-Whitney U	0.995646	1.03474	Mann-Whitney U	0.971404	0.684729	Mann-Whitney U	0.584971
ATOH7	1.37195	Mann-Whitney U	0.971654	0.979106	Mann-Whitney U	0.995207	1.10786	Mann-Whitney U	0.999811	1.13358	Mann-Whitney U	0.590755	1.18259	Mann-Whitney U	0.968223	0.895456	Mann-Whitney U	0.816363	1.45964	Mann-Whitney U	0.510853
ATOH8	0.831779	Mann-Whitney U	0.716916	0.885399	Mann-Whitney U	0.0834199	0.812478	Mann-Whitney U	0.980807	0.550633	Mann-Whitney U	0.480792	0.9778	Mann-Whitney U	0.998617	1.07105	Mann-Whitney U	0.990718	1.1289	Mann-Whitney U	0.962041
ATOX1	1.01884	Mann-Whitney U	0.90145	0.878274	Mann-Whitney U	0.00102254	0.907912	Mann-Whitney U	0.999811	1.13778	Mann-Whitney U	0.905741	0.971522	Mann-Whitney U	0.949824	0.967791	Mann-Whitney U	0.967971	0.876683	Mann-Whitney U	0.362193
ATP10A	0.645903	Mann-Whitney U	0.101409	0.759137	Mann-Whitney U	1.41e-09	0.997868	Mann-Whitney U	0.999811	0.766876	Mann-Whitney U	0.277628	0.857232	Mann-Whitney U	0.700444	0.932085	Mann-Whitney U	0.954458	1.09384	Mann-Whitney U	0.860706
ATP10B	0.891614	Mann-Whitney U	0.924017	0.94145	Mann-Whitney U	0.600059	1.07059	Mann-Whitney U	0.999811	1.29895	Mann-Whitney U	0.548998	0.806186	Mann-Whitney U	0.920716	1.15818	Mann-Whitney U	0.989485	1.16473	Mann-Whitney U	0.558821
ATP10D	0.656274	Mann-Whitney U	0.189221	0.883849	Mann-Whitney U	0.00583764	0.929474	Mann-Whitney U	0.999811	0.697697	Mann-Whitney U	0.481494	1.03653	Mann-Whitney U	0.99535	1.0657	Mann-Whitney U	0.985985	1.08863	Mann-Whitney U	0.816148
ATP11A	0.641204	Mann-Whitney U	0.109545	0.624389	Mann-Whitney U	1.29e-14	0.803741	Mann-Whitney U	0.999811	1.1404	Mann-Whitney U	0.775489	0.841419	Mann-Whitney U	0.756814	1.15294	Mann-Whitney U	0.69746	1.15714	Mann-Whitney U	0.31456
ATP11B	0.958982	Mann-Whitney U	0.56595	0.977568	Mann-Whitney U	0.764472	1.03084	Mann-Whitney U	0.999811	0.862779	Mann-Whitney U	0.37849	0.96917	Mann-Whitney U	0.945785	1.02482	Mann-Whitney U	0.989485	1.09947	Mann-Whitney U	0.468838
ATP11C	0.963134	Mann-Whitney U	0.934144	1.01542	Mann-Whitney U	0.945279	0.985006	Mann-Whitney U	0.999811	0.894248	Mann-Whitney U	0.784946	1.10154	Mann-Whitney U	0.987854	0.999722	Mann-Whitney U	0.945142	1.19152	Mann-Whitney U	0.163347
ATP12A	0.517925	Mann-Whitney U	0.217674	0.340999	Mann-Whitney U	8.46e-17	0.988221	Mann-Whitney U	0.999811	0.570513	Mann-Whitney U	0.76013	0.643973	Mann-Whitney U	0.12291	1.02581	Mann-Whitney U	0.987399	1.36164	Mann-Whitney U	0.671199
ATP13A1	1.03433	Mann-Whitney U	0.936892	0.955357	Mann-Whitney U	0.397004	1.01835	Mann-Whitney U	0.999811	0.820498	Mann-Whitney U	0.820591	1.00791	Mann-Whitney U	0.987854	1.0434	Mann-Whitney U	0.972313	1.41146	Mann-Whitney U	0.0207255
ATP13A2	1.09025	Mann-Whitney U	0.813959	1.07239	Mann-Whitney U	0.313999	1.04773	Mann-Whitney U	0.999811	1.09576	Mann-Whitney U	0.861646	1.05262	Mann-Whitney U	0.967201	0.996496	Mann-Whitney U	0.995574	1.2646	Mann-Whitney U	0.0784285
ATP13A3	1.05493	Mann-Whitney U	0.705279	1.12135	Mann-Whitney U	0.00784727	1.02201	Mann-Whitney U	0.999811	1.21317	Mann-Whitney U	0.312893	1.09679	Mann-Whitney U	0.949655	0.971293	Mann-Whitney U	0.990906	1.25576	Mann-Whitney U	0.149479
ATP13A4	0.960951	Mann-Whitney U	0.806056	1.18963	Mann-Whitney U	0.0888275	0.918137	Mann-Whitney U	0.999811	1.98737	Mann-Whitney U	0.598907	1.07453	Mann-Whitney U	0.998617	1.20339	Mann-Whitney U	0.766711	1.19734	Mann-Whitney U	0.548654
ATP13A5	0.741784	Mann-Whitney U	0.939042	0.995901	Mann-Whitney U	0.915621	0.97459	Mann-Whitney U	0.999811	1.25855	Mann-Whitney U	0.78563	1.42365	Mann-Whitney U	0.930477	1.20598	Mann-Whitney U	0.99557	1.10755	Mann-Whitney U	0.903925
ATP1A1	1.15991	Mann-Whitney U	0.665286	1.2855	Mann-Whitney U	6.01e-10	1.06788	Mann-Whitney U	0.999811	1.05765	Mann-Whitney U	0.980817	1.19909	Mann-Whitney U	0.419839	1.07066	Mann-Whitney U	0.987399	1.01252	Mann-Whitney U	0.718527
ATP1A2	0.75353	Mann-Whitney U	0.480202	0.864612	Mann-Whitney U	0.415045	0.809876	Mann-Whitney U	0.999811	0.588597	Mann-Whitney U	0.31967	1.09974	Mann-Whitney U	0.968896	0.732805	Mann-Whitney U	0.722812	0.579685	Mann-Whitney U	0.0255826
ATP1A3	0.883592	Mann-Whitney U	0.730494	0.646678	Mann-Whitney U	3.45e-08	0.885624	Mann-Whitney U	0.999811	1.88125	Mann-Whitney U	0.395815	0.861504	Mann-Whitney U	0.865229	0.822821	Mann-Whitney U	0.925482	1.28366	Mann-Whitney U	0.777985
ATP1A4	1.14056	Mann-Whitney U	0.970692	1.11229	Mann-Whitney U	0.183342	0.915183	Mann-Whitney U	0.999811	0.814356	Mann-Whitney U	0.991594	1.41588	Mann-Whitney U	0.616011	0.939858	Mann-Whitney U	0.954458	1.24978	Mann-Whitney U	0.616564
ATP1B1	0.626388	Mann-Whitney U	0.26134	0.735552	Mann-Whitney U	1.02e-06	1.15436	Mann-Whitney U	0.999811	2.16997	Mann-Whitney U	0.172149	1.06262	Mann-Whitney U	0.978487	1.19896	Mann-Whitney U	0.762132	1.11902	Mann-Whitney U	0.749118
ATP1B1P1	1.02487	Mann-Whitney U	0.957639	1.06641	Mann-Whitney U	0.0859886	0.928745	Mann-Whitney U	0.999811	1.10164	Mann-Whitney U	0.776428	0.917824	Mann-Whitney U	0.96716	1.22922	Mann-Whitney U	0.675957	1.18811	Mann-Whitney U	0.173176
ATP1B2	0.606946	Mann-Whitney U	0.11988	0.897373	Mann-Whitney U	0.0888102	0.841503	Mann-Whitney U	0.958861	0.872566	Mann-Whitney U	0.800723	1.00709	Mann-Whitney U	0.998941	0.689331	Mann-Whitney U	0.325377	0.650801	Mann-Whitney U	0.0845136
ATP1B3	0.987567	Mann-Whitney U	0.970542	1.18064	Mann-Whitney U	0.00158522	1.08453	Mann-Whitney U	0.999811	0.938978	Mann-Whitney U	0.955984	1.06976	Mann-Whitney U	0.918381	1.07734	Mann-Whitney U	0.995323	1.10339	Mann-Whitney U	0.763284
ATP1B4	1.27019	Mann-Whitney U	0.918018	1.27391	Mann-Whitney U	0.148889	1.16109	Mann-Whitney U	0.999811	0.571665	Mann-Whitney U	0.988092	1.01529	Mann-Whitney U	0.969855	1.65366	Mann-Whitney U	0.760557	0.715343	Mann-Whitney U	0.731013
ATP2A1	0.931818	Mann-Whitney U	0.901823	1.08266	Mann-Whitney U	0.0970975	0.880838	Mann-Whitney U	0.999811	1.2047	Mann-Whitney U	0.573552	0.900079	Mann-Whitney U	0.866935	1.25319	Mann-Whitney U	0.692854	1.40127	Mann-Whitney U	0.0969115
ATP2A2	1.0924	Mann-Whitney U	0.888546	1.06654	Mann-Whitney U	0.284137	1.0141	Mann-Whitney U	0.999811	0.955457	Mann-Whitney U	0.784787	1.00591	Mann-Whitney U	0.979237	1.04717	Mann-Whitney U	0.949493	1.108	Mann-Whitney U	0.332969
ATP2A3	0.794148	Mann-Whitney U	0.510082	0.787104	Mann-Whitney U	7.38e-05	0.765975	Mann-Whitney U	0.958861	1.09092	Mann-Whitney U	0.706563	0.839973	Mann-Whitney U	0.937546	0.951646	Mann-Whitney U	0.977031	0.766048	Mann-Whitney U	0.477316
ATP2B1	1.04361	Mann-Whitney U	0.980617	1.11256	Mann-Whitney U	0.023137	0.972159	Mann-Whitney U	0.999811	0.888404	Mann-Whitney U	0.931919	1.2224	Mann-Whitney U	0.541278	0.947291	Mann-Whitney U	0.999284	1.18353	Mann-Whitney U	0.32887
ATP2B2	1.13361	Mann-Whitney U	0.989148	0.918279	Mann-Whitney U	0.606114	0.921952	Mann-Whitney U	0.999811	1.25691	Mann-Whitney U	0.395266	0.91787	Mann-Whitney U	0.994068	1.0471	Mann-Whitney U	0.997062	1.30574	Mann-Whitney U	0.538225
ATP2B3	0.875654	Mann-Whitney U	0.810386	0.751582	Mann-Whitney U	0.459387	1.30946	Mann-Whitney U	0.999811	1.59557	Mann-Whitney U	0.57845	1.064	Mann-Whitney U	0.99118	1.11792	Mann-Whitney U	0.997062	0.900842	Mann-Whitney U	0.853597
ATP2B4	0.874686	Mann-Whitney U	0.475036	0.88395	Mann-Whitney U	0.0895622	0.77454	Mann-Whitney U	0.980807	0.870624	Mann-Whitney U	0.925584	1.02732	Mann-Whitney U	0.997917	0.9403	Mann-Whitney U	0.987399	1.00012	Mann-Whitney U	0.956782
ATP2C1	1.01387	Mann-Whitney U	0.970542	1.17229	Mann-Whitney U	1.08e-06	0.959496	Mann-Whitney U	0.999811	1.16789	Mann-Whitney U	0.854621	1.27307	Mann-Whitney U	0.519652	0.980939	Mann-Whitney U	0.932881	1.15198	Mann-Whitney U	0.615641
ATP2C2	0.894015	Mann-Whitney U	0.796006	0.762995	Mann-Whitney U	0.000318129	0.883767	Mann-Whitney U	0.999811	0.717673	Mann-Whitney U	0.187916	0.771714	Mann-Whitney U	0.139036	0.74187	Mann-Whitney U	0.52706	1.3513	Mann-Whitney U	0.100473
ATP4A	1.39534	Mann-Whitney U	0.90361	1.01396	Mann-Whitney U	0.844914	1.11784	Mann-Whitney U	0.999811	1.53157	Mann-Whitney U	0.323165	1.03668	Mann-Whitney U	0.960909	0.813463	Mann-Whitney U	0.729982	1.65823	Mann-Whitney U	0.219278
ATP4B	1.14045	Mann-Whitney U	0.812218	1.17463	Mann-Whitney U	0.171976	0.989206	Mann-Whitney U	0.999811	1.66274	Mann-Whitney U	0.0711011	1.24862	Mann-Whitney U	0.78989	1.00755	Mann-Whitney U	0.987399	1.35974	Mann-Whitney U	0.464022
ATP5A1	1.13313	Mann-Whitney U	0.61671	1.08785	Mann-Whitney U	0.0916423	1.07423	Mann-Whitney U	0.999811	0.887564	Mann-Whitney U	0.918617	1.09658	Mann-Whitney U	0.719509	0.892315	Mann-Whitney U	0.818373	1.02138	Mann-Whitney U	0.910876
ATP5B	1.04798	Mann-Whitney U	0.834118	0.97202	Mann-Whitney U	0.198344	1.02105	Mann-Whitney U	0.999811	1.03464	Mann-Whitney U	0.954762	0.985187	Mann-Whitney U	0.950582	1.02969	Mann-Whitney U	0.987399	1.14817	Mann-Whitney U	0.410857
ATP5C1	0.915552	Mann-Whitney U	0.783492	0.962009	Mann-Whitney U	0.261665	1.03169	Mann-Whitney U	0.999811	0.94768	Mann-Whitney U	0.922682	0.892722	Mann-Whitney U	0.668185	1.03919	Mann-Whitney U	0.990574	1.19146	Mann-Whitney U	0.52683
ATP5D	1.0887	Mann-Whitney U	0.498014	0.979972	Mann-Whitney U	0.754635	1.04452	Mann-Whitney U	0.999811	0.675758	Mann-Whitney U	0.347948	0.957863	Mann-Whitney U	0.983664	1.11316	Mann-Whitney U	0.754879	1.24814	Mann-Whitney U	0.133727
ATP5E	0.908093	Mann-Whitney U	0.728633	1.02468	Mann-Whitney U	0.79673	1.0779	Mann-Whitney U	0.999811	0.968877	Mann-Whitney U	0.798873	1.00856	Mann-Whitney U	0.994252	1.02929	Mann-Whitney U	0.979813	1.00534	Mann-Whitney U	0.945108
ATP5EP2		Mann-Whitney U	0.830327		Mann-Whitney U	0.309698		Mann-Whitney U	0.999811	inf	Mann-Whitney U	0.525398		Mann-Whitney U	0.987854		Mann-Whitney U	0.952307		Mann-Whitney U	0.699546
ATP5F1	0.960272	Mann-Whitney U	0.780637	0.9479	Mann-Whitney U	0.406957	1.01263	Mann-Whitney U	0.999811	0.93022	Mann-Whitney U	0.895229	1.13875	Mann-Whitney U	0.960909	1.0733	Mann-Whitney U	0.987399	0.953565	Mann-Whitney U	0.756722
ATP5G1	0.964038	Mann-Whitney U	0.60073	0.895999	Mann-Whitney U	0.0223833	1.08983	Mann-Whitney U	0.999811	0.876663	Mann-Whitney U	0.819376	0.858277	Mann-Whitney U	0.779861	1.10387	Mann-Whitney U	0.961496	1.13002	Mann-Whitney U	0.468838
ATP5G2	1.09804	Mann-Whitney U	0.852652	1.00238	Mann-Whitney U	0.671324	0.998857	Mann-Whitney U	0.999811	0.812432	Mann-Whitney U	0.665932	1.01461	Mann-Whitney U	0.930302	1.00273	Mann-Whitney U	0.997331	0.962516	Mann-Whitney U	0.985306
ATP5G3	1.08718	Mann-Whitney U	0.983243	0.932287	Mann-Whitney U	0.0838357	1.06861	Mann-Whitney U	0.999811	0.968318	Mann-Whitney U	0.868389	1.00509	Mann-Whitney U	0.996822	1.03965	Mann-Whitney U	0.956641	0.972162	Mann-Whitney U	0.637819
ATP5H	0.953841	Mann-Whitney U	0.672085	0.938077	Mann-Whitney U	0.21767	1.04304	Mann-Whitney U	0.999811	1.12937	Mann-Whitney U	0.824251	0.973679	Mann-Whitney U	0.963972	1.07675	Mann-Whitney U	0.987399	1.01853	Mann-Whitney U	0.817872
ATP5I	1.1059	Mann-Whitney U	0.864363	1.02844	Mann-Whitney U	0.780595	1.0183	Mann-Whitney U	0.999811	1.00064	Mann-Whitney U	0.882456	1.00689	Mann-Whitney U	0.97376	1.079	Mann-Whitney U	0.960096	1.04654	Mann-Whitney U	0.825352
ATP5J	0.907292	Mann-Whitney U	0.70129	0.953002	Mann-Whitney U	0.589609	1.04778	Mann-Whitney U	0.999811	1.05051	Mann-Whitney U	0.949323	1.00041	Mann-Whitney U	0.995646	1.17195	Mann-Whitney U	0.970491	0.911436	Mann-Whitney U	0.545977
ATP5J2	1.16677	Mann-Whitney U	0.491382	1.0531	Mann-Whitney U	0.0611038	1.1186	Mann-Whitney U	0.999811	1.00439	Mann-Whitney U	0.878932	1.11455	Mann-Whitney U	0.302868	1.07694	Mann-Whitney U	0.915518	0.917226	Mann-Whitney U	0.623249
ATP5L	0.986908	Mann-Whitney U	0.822044	0.888009	Mann-Whitney U	0.0793599	1.00387	Mann-Whitney U	0.999811	0.92844	Mann-Whitney U	0.989479	1.00413	Mann-Whitney U	0.99535	1.22948	Mann-Whitney U	0.826886	1.02507	Mann-Whitney U	0.766058
ATP5L2	1.07271	Mann-Whitney U	0.911095	0.886091	Mann-Whitney U	0.431029	0.992986	Mann-Whitney U	0.999811	1.22908	Mann-Whitney U	0.876948	0.880411	Mann-Whitney U	0.722468	0.997958	Mann-Whitney U	0.998836	1.30914	Mann-Whitney U	0.129261
ATP5O	0.981739	Mann-Whitney U	0.991948	1.00297	Mann-Whitney U	0.91458	1.06532	Mann-Whitney U	0.999811	0.954007	Mann-Whitney U	0.813042	0.936332	Mann-Whitney U	0.97115	0.985919	Mann-Whitney U	0.997331	1.09833	Mann-Whitney U	0.909184
ATP5S	0.974653	Mann-Whitney U	0.793782	1.06058	Mann-Whitney U	0.265325	1.0422	Mann-Whitney U	0.999811	1.0328	Mann-Whitney U	0.950875	1.00587	Mann-Whitney U	0.962795	1.0271	Mann-Whitney U	0.978639	1.24666	Mann-Whitney U	0.0966144
ATP5SL	1.01525	Mann-Whitney U	0.921138	0.976001	Mann-Whitney U	0.992813	0.976985	Mann-Whitney U	0.999811	0.986301	Mann-Whitney U	0.852644	1.02453	Mann-Whitney U	0.971913	0.955384	Mann-Whitney U	0.920964	1.20122	Mann-Whitney U	0.0825358
ATP6AP1	0.955861	Mann-Whitney U	0.847992	0.920501	Mann-Whitney U	0.0232778	0.964715	Mann-Whitney U	0.999811	0.850348	Mann-Whitney U	0.592613	0.870319	Mann-Whitney U	0.692272	1.11661	Mann-Whitney U	0.977032	1.05058	Mann-Whitney U	0.995148
ATP6AP1L	1.07754	Mann-Whitney U	0.99238	1.17328	Mann-Whitney U	0.01493	1.11539	Mann-Whitney U	0.999811	1.08617	Mann-Whitney U	0.830203	1.02427	Mann-Whitney U	0.997917	1.15375	Mann-Whitney U	0.926431	1.25193	Mann-Whitney U	0.155618
ATP6AP2	0.824032	Mann-Whitney U	0.323934	0.796293	Mann-Whitney U	4.39e-08	1.02989	Mann-Whitney U	0.999811	1.13949	Mann-Whitney U	0.305832	0.897873	Mann-Whitney U	0.591698	0.999938	Mann-Whitney U	0.998836	0.947212	Mann-Whitney U	0.444216
ATP6V0A1	0.959191	Mann-Whitney U	0.546927	0.873603	Mann-Whitney U	0.00509753	1.08249	Mann-Whitney U	0.999811	1.0771	Mann-Whitney U	0.783138	0.82437	Mann-Whitney U	0.550821	0.929044	Mann-Whitney U	0.977031	1.05681	Mann-Whitney U	0.423262
ATP6V0A2	0.925809	Mann-Whitney U	0.906803	1.01166	Mann-Whitney U	0.901655	0.947882	Mann-Whitney U	0.999811	0.945967	Mann-Whitney U	0.933732	1.11779	Mann-Whitney U	0.972369	0.966363	Mann-Whitney U	0.985985	1.14279	Mann-Whitney U	0.433541
ATP6V0A4	1.02975	Mann-Whitney U	0.971334	1.1325	Mann-Whitney U	0.19535	1.23701	Mann-Whitney U	0.999811	1.66436	Mann-Whitney U	0.856829	2.38855	Mann-Whitney U	0.232796	1.21435	Mann-Whitney U	0.840628	1.11808	Mann-Whitney U	0.734624
ATP6V0B	1.13986	Mann-Whitney U	0.890169	1.05262	Mann-Whitney U	0.604632	1.06932	Mann-Whitney U	0.999811	1.05336	Mann-Whitney U	0.890566	1.08901	Mann-Whitney U	0.987372	1.0243	Mann-Whitney U	0.983691	1.17696	Mann-Whitney U	0.573381
ATP6V0C	0.936852	Mann-Whitney U	0.843985	0.973317	Mann-Whitney U	0.356472	1.05506	Mann-Whitney U	0.999811	0.985718	Mann-Whitney U	0.952796	0.99257	Mann-Whitney U	0.972369	1.13861	Mann-Whitney U	0.756969	1.02651	Mann-Whitney U	0.430737
ATP6V0D1	1.02741	Mann-Whitney U	0.837577	0.844509	Mann-Whitney U	0.00818866	1.02097	Mann-Whitney U	0.999811	0.730536	Mann-Whitney U	0.514178	0.995047	Mann-Whitney U	0.960909	0.92367	Mann-Whitney U	0.967971	1.10421	Mann-Whitney U	0.689961
ATP6V0D2	1.50093	Mann-Whitney U	0.818459	1.04291	Mann-Whitney U	0.294923	1.33854	Mann-Whitney U	0.999811	0.877275	Mann-Whitney U	0.81981	0.839893	Mann-Whitney U	0.972369	1.25818	Mann-Whitney U	0.808009	1.26946	Mann-Whitney U	0.729103
ATP6V0E1	0.91203	Mann-Whitney U	0.770242	0.967148	Mann-Whitney U	0.369213	1.02636	Mann-Whitney U	0.999811	0.970998	Mann-Whitney U	0.992454	0.96744	Mann-Whitney U	0.95677	0.96293	Mann-Whitney U	0.979602	1.07171	Mann-Whitney U	0.759531
ATP6V0E2	1.04497	Mann-Whitney U	0.967798	1.16741	Mann-Whitney U	0.000452695	1.04545	Mann-Whitney U	0.999811	0.663778	Mann-Whitney U	0.39435	1.24612	Mann-Whitney U	0.662356	1.1255	Mann-Whitney U	0.72873	1.05884	Mann-Whitney U	0.58304
ATP6V1A	0.910265	Mann-Whitney U	0.810418	0.988924	Mann-Whitney U	0.604337	1.05481	Mann-Whitney U	0.999811	0.972368	Mann-Whitney U	0.895229	1.02428	Mann-Whitney U	0.9642	1.10597	Mann-Whitney U	0.930659	1.07288	Mann-Whitney U	0.619852
ATP6V1B1	0.701575	Mann-Whitney U	0.667159	0.886647	Mann-Whitney U	0.579587	1.04532	Mann-Whitney U	0.999811	1.32142	Mann-Whitney U	0.159128	0.690792	Mann-Whitney U	0.614422	1.02164	Mann-Whitney U	0.995431	1.474	Mann-Whitney U	0.463337
ATP6V1B2	0.787626	Mann-Whitney U	0.333361	0.921659	Mann-Whitney U	0.0297443	0.979438	Mann-Whitney U	0.999811	1.6818	Mann-Whitney U	0.0294646	0.999052	Mann-Whitney U	0.973737	1.07987	Mann-Whitney U	0.95134	1.16347	Mann-Whitney U	0.902373
ATP6V1C1	1.00202	Mann-Whitney U	0.899429	1.23665	Mann-Whitney U	1.41e-06	1.03233	Mann-Whitney U	0.999811	1.10923	Mann-Whitney U	0.932568	1.13959	Mann-Whitney U	0.69517	1.02797	Mann-Whitney U	0.997485	1.14292	Mann-Whitney U	0.553256
ATP6V1C2	1.02521	Mann-Whitney U	0.996799	0.880659	Mann-Whitney U	0.55799	1.11666	Mann-Whitney U	0.999811	1.0554	Mann-Whitney U	0.729021	1.08492	Mann-Whitney U	0.987854	1.63347	Mann-Whitney U	0.20196	1.63147	Mann-Whitney U	0.095217
ATP6V1D	0.961083	Mann-Whitney U	0.861836	1.05782	Mann-Whitney U	0.233398	0.943368	Mann-Whitney U	0.999811	1.03249	Mann-Whitney U	0.690658	1.11189	Mann-Whitney U	0.809536	1.07898	Mann-Whitney U	0.985985	0.981042	Mann-Whitney U	0.908354
ATP6V1E1	0.969195	Mann-Whitney U	0.757392	0.956148	Mann-Whitney U	0.836952	0.959734	Mann-Whitney U	0.999811	0.952276	Mann-Whitney U	0.942345	1.08375	Mann-Whitney U	0.952679	0.93064	Mann-Whitney U	0.989831	0.898133	Mann-Whitney U	0.384374
ATP6V1E2	1.03744	Mann-Whitney U	0.997267	1.19399	Mann-Whitney U	0.000343007	1.07028	Mann-Whitney U	0.999811	0.98728	Mann-Whitney U	0.916514	0.923242	Mann-Whitney U	0.820328	0.876632	Mann-Whitney U	0.818823	1.13501	Mann-Whitney U	0.537544
ATP6V1F	1.09246	Mann-Whitney U	0.995302	0.961537	Mann-Whitney U	0.87979	1.05631	Mann-Whitney U	0.999811	0.856888	Mann-Whitney U	0.572318	1.09514	Mann-Whitney U	0.968822	1.04761	Mann-Whitney U	0.922932	1.02065	Mann-Whitney U	0.677436
ATP6V1G1	0.805134	Mann-Whitney U	0.150658	0.840358	Mann-Whitney U	3.29e-07	1.01128	Mann-Whitney U	0.999811	0.955159	Mann-Whitney U	0.595273	0.881807	Mann-Whitney U	0.507237	0.947834	Mann-Whitney U	0.845518	0.849996	Mann-Whitney U	0.174442
ATP6V1G2	0.916782	Mann-Whitney U	0.790579	0.924682	Mann-Whitney U	0.272846	0.936511	Mann-Whitney U	0.999811	1.6301	Mann-Whitney U	0.132866	0.706322	Mann-Whitney U	0.383228	1.17472	Mann-Whitney U	0.826284	0.848862	Mann-Whitney U	0.970663
ATP6V1G2-DDX39B		Mann-Whitney U	0.513873		Mann-Whitney U	0.075104		Mann-Whitney U	0.999811		Mann-Whitney U	0.742003		Mann-Whitney U	0.866935		Mann-Whitney U	0.995323		Mann-Whitney U	0.979904
ATP6V1G3		Mann-Whitney U	0.650101		Mann-Whitney U	0.486108		Mann-Whitney U	0.999811		Mann-Whitney U	0.899483		Mann-Whitney U	0.984212		Mann-Whitney U	0.99536		Mann-Whitney U	0.825352
ATP6V1H	0.939071	Mann-Whitney U	0.965394	1.08487	Mann-Whitney U	0.0542642	1.0291	Mann-Whitney U	0.999811	1.15975	Mann-Whitney U	0.8749	1.05898	Mann-Whitney U	0.950582	1.09212	Mann-Whitney U	0.954458	1.00541	Mann-Whitney U	0.888525
ATP7A	1.07635	Mann-Whitney U	0.985331	1.05862	Mann-Whitney U	0.263342	1.04873	Mann-Whitney U	0.999811	1.19944	Mann-Whitney U	0.54773	1.16428	Mann-Whitney U	0.88399	1.01694	Mann-Whitney U	0.887559	0.99351	Mann-Whitney U	0.485069
ATP7B	1.13386	Mann-Whitney U	0.977565	0.885369	Mann-Whitney U	0.00919991	0.996229	Mann-Whitney U	0.999811	0.862548	Mann-Whitney U	0.751254	0.901448	Mann-Whitney U	0.805825	0.915123	Mann-Whitney U	0.978639	1.43781	Mann-Whitney U	0.0693737
ATP8A1	0.707208	Mann-Whitney U	0.351503	1.11486	Mann-Whitney U	0.0477115	0.967658	Mann-Whitney U	0.999811	1.64175	Mann-Whitney U	0.158703	1.22517	Mann-Whitney U	0.619922	0.994428	Mann-Whitney U	0.993419	1.11822	Mann-Whitney U	0.977188
ATP8A2	1.17447	Mann-Whitney U	0.85699	1.34288	Mann-Whitney U	0.0331248	1.17984	Mann-Whitney U	0.999811	0.667089	Mann-Whitney U	0.87044	1.6911	Mann-Whitney U	0.253194	0.371265	Mann-Whitney U	0.251883	0.910136	Mann-Whitney U	0.404162
ATP8B1	1.10933	Mann-Whitney U	0.965394	0.903153	Mann-Whitney U	0.00621943	1.04914	Mann-Whitney U	0.999811	0.96475	Mann-Whitney U	0.696457	1.04081	Mann-Whitney U	0.995646	0.952263	Mann-Whitney U	0.860406	1.26729	Mann-Whitney U	0.057756
ATP8B2	0.826785	Mann-Whitney U	0.61037	0.909371	Mann-Whitney U	0.190496	0.995784	Mann-Whitney U	0.999811	0.817485	Mann-Whitney U	0.727815	0.880575	Mann-Whitney U	0.96716	0.860625	Mann-Whitney U	0.559358	1.14583	Mann-Whitney U	0.953172
ATP8B3	1.10256	Mann-Whitney U	0.946789	0.865916	Mann-Whitney U	0.0463241	1.01109	Mann-Whitney U	0.999811	1.02423	Mann-Whitney U	0.946376	1.25503	Mann-Whitney U	0.538622	1.10883	Mann-Whitney U	0.946905	1.24355	Mann-Whitney U	0.419299
ATP8B4	1.3241	Mann-Whitney U	0.545019	1.3757	Mann-Whitney U	3.62e-09	0.89238	Mann-Whitney U	0.999811	0.798262	Mann-Whitney U	0.560287	1.3543	Mann-Whitney U	0.10298	1.02881	Mann-Whitney U	0.955423	0.863518	Mann-Whitney U	0.613048
ATP9A	0.90722	Mann-Whitney U	0.712523	0.822515	Mann-Whitney U	0.000183849	1.06178	Mann-Whitney U	0.999811	1.02827	Mann-Whitney U	0.978138	0.857718	Mann-Whitney U	0.749315	0.97008	Mann-Whitney U	0.997062	1.12281	Mann-Whitney U	0.302507
ATP9B	0.816954	Mann-Whitney U	0.344062	1.03465	Mann-Whitney U	0.53919	1.01962	Mann-Whitney U	0.999811	1.11115	Mann-Whitney U	0.531538	1.01353	Mann-Whitney U	0.99118	0.916094	Mann-Whitney U	0.946572	1.16378	Mann-Whitney U	0.168848
ATPAF1	1.02604	Mann-Whitney U	0.995905	1.02999	Mann-Whitney U	0.751852	1.04851	Mann-Whitney U	0.999811	0.963705	Mann-Whitney U	0.656756	1.05817	Mann-Whitney U	0.997711	1.06725	Mann-Whitney U	0.99842	1.11417	Mann-Whitney U	0.384583
ATPAF1-AS1	1.03201	Mann-Whitney U	0.900055	1.06374	Mann-Whitney U	0.884314	0.995155	Mann-Whitney U	0.999811	1.12053	Mann-Whitney U	0.631353	0.992236	Mann-Whitney U	0.998941	1.00157	Mann-Whitney U	0.977032	1.42668	Mann-Whitney U	0.0698453
ATPAF2	1.03179	Mann-Whitney U	0.909841	0.968137	Mann-Whitney U	0.68274	0.956682	Mann-Whitney U	0.999811	0.849748	Mann-Whitney U	0.630924	1.08592	Mann-Whitney U	0.811797	0.994934	Mann-Whitney U	0.993419	1.056	Mann-Whitney U	0.817937
ATPBD4	0.818499	Mann-Whitney U	0.839086	1.05431	Mann-Whitney U	0.700903	0.989195	Mann-Whitney U	0.999811	0.799887	Mann-Whitney U	0.433903	0.985241	Mann-Whitney U	0.968844	0.936868	Mann-Whitney U	0.999711	1.23185	Mann-Whitney U	0.0982413
ATPIF1	0.841917	Mann-Whitney U	0.570496	0.870201	Mann-Whitney U	0.00511904	0.912491	Mann-Whitney U	0.999811	0.926681	Mann-Whitney U	0.790218	0.995728	Mann-Whitney U	0.971579	0.98586	Mann-Whitney U	0.987399	0.936744	Mann-Whitney U	0.78675
ATR	0.917848	Mann-Whitney U	0.958606	1.11215	Mann-Whitney U	0.0292894	0.982641	Mann-Whitney U	0.999811	1.0397	Mann-Whitney U	0.903385	1.02137	Mann-Whitney U	0.994068	1.10835	Mann-Whitney U	0.695679	1.31856	Mann-Whitney U	0.0137807
ATRIP	0.990961	Mann-Whitney U	0.910868	1.14565	Mann-Whitney U	0.00927268	1.07147	Mann-Whitney U	0.999811	0.949434	Mann-Whitney U	0.968244	1.03592	Mann-Whitney U	0.964855	1.08803	Mann-Whitney U	0.959549	1.41002	Mann-Whitney U	0.0248339
ATRN	1.0504	Mann-Whitney U	0.953868	1.02593	Mann-Whitney U	0.866784	1.05623	Mann-Whitney U	0.999811	1.29788	Mann-Whitney U	0.301634	0.949339	Mann-Whitney U	0.99535	1.02456	Mann-Whitney U	0.99557	1.0667	Mann-Whitney U	0.488122
ATRNL1	0.603999	Mann-Whitney U	0.209859	0.794002	Mann-Whitney U	0.0437495	0.778493	Mann-Whitney U	0.999811	1.72394	Mann-Whitney U	0.422452	0.913807	Mann-Whitney U	0.970373	0.72296	Mann-Whitney U	0.449248	0.761548	Mann-Whitney U	0.762442
ATRX	1.12451	Mann-Whitney U	0.909841	0.879669	Mann-Whitney U	0.00539319	0.950524	Mann-Whitney U	0.999811	0.992367	Mann-Whitney U	0.941693	0.923745	Mann-Whitney U	0.968844	0.896776	Mann-Whitney U	0.979602	1.25542	Mann-Whitney U	0.229872
ATXN1	0.830356	Mann-Whitney U	0.281528	0.909101	Mann-Whitney U	0.0736216	0.780408	Mann-Whitney U	0.958861	0.759408	Mann-Whitney U	0.637323	0.904788	Mann-Whitney U	0.698794	0.847966	Mann-Whitney U	0.599202	1.05556	Mann-Whitney U	0.259525
ATXN10	1.02493	Mann-Whitney U	0.968965	1.03876	Mann-Whitney U	0.566278	0.965244	Mann-Whitney U	0.999811	0.883223	Mann-Whitney U	0.890239	1.14812	Mann-Whitney U	0.949824	0.986631	Mann-Whitney U	0.972313	0.896498	Mann-Whitney U	0.88808
ATXN1L	0.921758	Mann-Whitney U	0.619925	0.927605	Mann-Whitney U	0.210353	1.01132	Mann-Whitney U	0.999811	0.692077	Mann-Whitney U	0.283952	0.97464	Mann-Whitney U	0.979237	1.01281	Mann-Whitney U	0.944985	1.44232	Mann-Whitney U	0.0237782
ATXN2	0.895889	Mann-Whitney U	0.881883	1.01214	Mann-Whitney U	0.874031	0.993276	Mann-Whitney U	0.999811	0.986848	Mann-Whitney U	0.965678	1.11575	Mann-Whitney U	0.98015	0.939793	Mann-Whitney U	0.972313	1.18956	Mann-Whitney U	0.163176
ATXN2L	0.807142	Mann-Whitney U	0.636058	0.895878	Mann-Whitney U	0.0364618	0.963556	Mann-Whitney U	0.999811	1.03823	Mann-Whitney U	0.819093	0.89977	Mann-Whitney U	0.921794	1.28402	Mann-Whitney U	0.540464	1.42768	Mann-Whitney U	0.00401921
ATXN3	0.882958	Mann-Whitney U	0.717348	0.980602	Mann-Whitney U	0.458821	0.952103	Mann-Whitney U	0.999811	1.0999	Mann-Whitney U	0.925165	1.02426	Mann-Whitney U	0.969055	0.905885	Mann-Whitney U	0.978198	1.1998	Mann-Whitney U	0.337697
ATXN3L	1.45546	Mann-Whitney U	0.888149	0.974851	Mann-Whitney U	0.934783	0.80831	Mann-Whitney U	0.999811	1.34283	Mann-Whitney U	0.668996	0.800381	Mann-Whitney U	0.995646	1.38765	Mann-Whitney U	0.999284	1.02796	Mann-Whitney U	0.650093
ATXN7	0.868495	Mann-Whitney U	0.581815	0.923372	Mann-Whitney U	0.281829	0.950512	Mann-Whitney U	0.999811	1.07146	Mann-Whitney U	0.974035	0.949471	Mann-Whitney U	0.911638	1.07792	Mann-Whitney U	0.675957	1.45326	Mann-Whitney U	0.00701055
ATXN7L1	1.05774	Mann-Whitney U	0.96299	1.05789	Mann-Whitney U	0.174645	1.01438	Mann-Whitney U	0.999811	0.82831	Mann-Whitney U	0.462337	1.11437	Mann-Whitney U	0.759336	1.02092	Mann-Whitney U	0.999711	1.24633	Mann-Whitney U	0.19889
ATXN7L2	1.00619	Mann-Whitney U	0.895915	0.877863	Mann-Whitney U	0.01907	0.898331	Mann-Whitney U	0.999811	1.05317	Mann-Whitney U	0.735155	0.961851	Mann-Whitney U	0.885587	0.928262	Mann-Whitney U	0.990574	1.58697	Mann-Whitney U	0.00145148
ATXN7L3	1.01417	Mann-Whitney U	0.934294	0.957892	Mann-Whitney U	0.849654	0.928257	Mann-Whitney U	0.999811	0.958894	Mann-Whitney U	0.862864	0.931353	Mann-Whitney U	0.95656	1.21022	Mann-Whitney U	0.340622	1.28509	Mann-Whitney U	0.0145605
ATXN7L3B	0.930963	Mann-Whitney U	0.853931	1.03326	Mann-Whitney U	0.222504	1.08964	Mann-Whitney U	0.999811	1.13712	Mann-Whitney U	0.568803	0.952244	Mann-Whitney U	0.858668	1.10767	Mann-Whitney U	0.273596	1.0999	Mann-Whitney U	0.225197
ATXN8OS		Mann-Whitney U	0.989404		Mann-Whitney U	0.368663		Mann-Whitney U	0.999811		Mann-Whitney U	0.859613		Mann-Whitney U	0.237136		Mann-Whitney U	0.993419		Mann-Whitney U	0.823697
AUH	0.988506	Mann-Whitney U	0.974093	1.12485	Mann-Whitney U	0.104052	1.07435	Mann-Whitney U	0.999811	1.04385	Mann-Whitney U	0.958197	1.22422	Mann-Whitney U	0.777209	0.970324	Mann-Whitney U	0.997062	1.08577	Mann-Whitney U	0.579673
AUP1	1.14688	Mann-Whitney U	0.747783	0.959437	Mann-Whitney U	0.510595	1.07018	Mann-Whitney U	0.999811	1.06049	Mann-Whitney U	0.954899	0.986355	Mann-Whitney U	0.995484	1.1039	Mann-Whitney U	0.925482	1.28874	Mann-Whitney U	0.0611152
AURKA	1.20057	Mann-Whitney U	0.620873	0.982081	Mann-Whitney U	0.678782	1.01674	Mann-Whitney U	0.999811	1.77454	Mann-Whitney U	0.101718	1.0652	Mann-Whitney U	0.879099	1.27776	Mann-Whitney U	0.397988	1.42704	Mann-Whitney U	0.100773
AURKAIP1	1.16539	Mann-Whitney U	0.474382	0.924114	Mann-Whitney U	0.214689	1.08034	Mann-Whitney U	0.999811	0.807396	Mann-Whitney U	0.691848	1.10921	Mann-Whitney U	0.988352	1.03492	Mann-Whitney U	0.963308	1.20459	Mann-Whitney U	0.139759
AURKAPS1	1.104	Mann-Whitney U	0.752256	0.900323	Mann-Whitney U	0.555209	0.866693	Mann-Whitney U	0.999811	1.3988	Mann-Whitney U	0.624075	0.767456	Mann-Whitney U	0.382615	1.27046	Mann-Whitney U	0.818823	1.48313	Mann-Whitney U	0.0408789
AURKB	1.94696	Mann-Whitney U	0.173383	1.24986	Mann-Whitney U	0.0170758	1.00939	Mann-Whitney U	0.999811	3.0723	Mann-Whitney U	0.0502724	1.16946	Mann-Whitney U	0.998617	1.44291	Mann-Whitney U	0.465341	1.26354	Mann-Whitney U	0.103249
AURKC	0.914557	Mann-Whitney U	0.890169	0.952571	Mann-Whitney U	0.485754	0.953481	Mann-Whitney U	0.999811	1.12072	Mann-Whitney U	0.664766	0.960209	Mann-Whitney U	0.960909	1.01882	Mann-Whitney U	0.985985	1.24861	Mann-Whitney U	0.470009
AUTS2	1.19174	Mann-Whitney U	0.805569	1.27415	Mann-Whitney U	2.78e-06	1.09541	Mann-Whitney U	0.999811	0.846386	Mann-Whitney U	0.730756	1.22125	Mann-Whitney U	0.430337	0.987812	Mann-Whitney U	0.954842	1.20908	Mann-Whitney U	0.242621
AVEN	0.960368	Mann-Whitney U	0.932292	1.01005	Mann-Whitney U	0.872803	0.900036	Mann-Whitney U	0.999811	0.680783	Mann-Whitney U	0.326482	1.12707	Mann-Whitney U	0.753648	0.917752	Mann-Whitney U	0.928099	1.14711	Mann-Whitney U	0.502395
AVIL	1.09094	Mann-Whitney U	0.987634	1.18293	Mann-Whitney U	0.000260795	0.938855	Mann-Whitney U	0.999811	1.17713	Mann-Whitney U	0.723585	1.02252	Mann-Whitney U	0.838351	1.05753	Mann-Whitney U	0.993419	1.30972	Mann-Whitney U	0.0471321
AVL9	1.09362	Mann-Whitney U	0.987186	1.05947	Mann-Whitney U	0.12582	1.02511	Mann-Whitney U	0.999811	1.06372	Mann-Whitney U	0.878183	1.04154	Mann-Whitney U	0.980718	0.979157	Mann-Whitney U	0.993419	1.0908	Mann-Whitney U	0.389899
AVP		Mann-Whitney U	0.86721		Mann-Whitney U	0.825674		Mann-Whitney U	0.999811	inf	Mann-Whitney U	0.105626	inf	Mann-Whitney U	0.29914		Mann-Whitney U	0.915518		Mann-Whitney U	0.8937
AVPI1	0.946305	Mann-Whitney U	0.91815	0.883273	Mann-Whitney U	0.0509067	0.873993	Mann-Whitney U	0.999811	0.722184	Mann-Whitney U	0.135169	1.09509	Mann-Whitney U	0.950582	0.955294	Mann-Whitney U	0.987399	1.21959	Mann-Whitney U	0.678149
AVPR1A	0.940417	Mann-Whitney U	0.679772	0.909739	Mann-Whitney U	0.262552	0.883815	Mann-Whitney U	0.999811	0.785099	Mann-Whitney U	0.686267	1.10826	Mann-Whitney U	0.955407	0.872026	Mann-Whitney U	0.945068	0.68265	Mann-Whitney U	0.213245
AVPR1B	0.94767	Mann-Whitney U	0.883152	0.764673	Mann-Whitney U	0.0854232	1.2001	Mann-Whitney U	0.999811	2.84799	Mann-Whitney U	0.318902	0.783119	Mann-Whitney U	0.975728	1.2998	Mann-Whitney U	0.985709	1.19277	Mann-Whitney U	0.955054
AVPR2	0.798202	Mann-Whitney U	0.731338	0.931067	Mann-Whitney U	0.628604	0.940223	Mann-Whitney U	0.999811	0.765933	Mann-Whitney U	0.934796	0.904351	Mann-Whitney U	0.994179	1.0695	Mann-Whitney U	0.979813	0.901146	Mann-Whitney U	0.955652
AWAT1	1.10036	Mann-Whitney U	0.943675	1.11651	Mann-Whitney U	0.329589	0.892235	Mann-Whitney U	0.999811	1.22441	Mann-Whitney U	0.472787	0.954135	Mann-Whitney U	0.988352	0.749566	Mann-Whitney U	0.927469	1.14439	Mann-Whitney U	0.718993
AWAT2	0.854101	Mann-Whitney U	0.966708	1.12897	Mann-Whitney U	0.372636	1.51405	Mann-Whitney U	0.994279	1.47559	Mann-Whitney U	0.823909	0.680059	Mann-Whitney U	0.859757	1.45923	Mann-Whitney U	0.637052	1.28261	Mann-Whitney U	0.789717
AXDND1	1.03294	Mann-Whitney U	0.757392	1.12107	Mann-Whitney U	0.109481	1.15179	Mann-Whitney U	0.999811	0.845363	Mann-Whitney U	0.882456	0.950683	Mann-Whitney U	0.998941	0.978068	Mann-Whitney U	0.993401	1.17373	Mann-Whitney U	0.208238
AXIN1	1.09261	Mann-Whitney U	0.741975	1.00089	Mann-Whitney U	0.843957	1.00958	Mann-Whitney U	0.999811	1.23626	Mann-Whitney U	0.767319	0.91828	Mann-Whitney U	0.995646	1.05704	Mann-Whitney U	0.918761	1.49849	Mann-Whitney U	0.00419484
AXIN2	0.830633	Mann-Whitney U	0.570632	1.18686	Mann-Whitney U	0.0212375	0.876494	Mann-Whitney U	0.980807	1.10249	Mann-Whitney U	0.993316	1.29668	Mann-Whitney U	0.333448	0.901051	Mann-Whitney U	0.962613	0.982699	Mann-Whitney U	0.838463
AXL	0.915214	Mann-Whitney U	0.601315	0.831503	Mann-Whitney U	0.000241202	0.886662	Mann-Whitney U	0.999811	0.701516	Mann-Whitney U	0.262263	0.905309	Mann-Whitney U	0.864015	1.02206	Mann-Whitney U	0.997062	0.907626	Mann-Whitney U	0.504874
AZGP1	1.31807	Mann-Whitney U	0.397798	3.37507	Mann-Whitney U	5.38e-30	1.36262	Mann-Whitney U	0.999811	0.138597	Mann-Whitney U	0.0588771	3.27792	Mann-Whitney U	0.000350845	0.779753	Mann-Whitney U	0.841287	0.93693	Mann-Whitney U	0.332969
AZGP1P1	1.24531	Mann-Whitney U	0.483231	2.70318	Mann-Whitney U	4.42e-35	1.30194	Mann-Whitney U	0.999811	0.246824	Mann-Whitney U	0.0164903	2.21479	Mann-Whitney U	0.0019781	0.814074	Mann-Whitney U	0.878853	0.954286	Mann-Whitney U	0.976149
AZI1	1.03444	Mann-Whitney U	0.974681	0.865493	Mann-Whitney U	0.0237024	1.03119	Mann-Whitney U	0.999811	1.38742	Mann-Whitney U	0.52803	1.04189	Mann-Whitney U	0.978487	1.08308	Mann-Whitney U	0.979602	1.40188	Mann-Whitney U	0.0149486
AZI2	0.938382	Mann-Whitney U	0.806057	0.936224	Mann-Whitney U	0.243203	1.03831	Mann-Whitney U	0.999811	0.910525	Mann-Whitney U	0.90413	1.01091	Mann-Whitney U	0.998941	0.960265	Mann-Whitney U	0.972313	1.22915	Mann-Whitney U	0.438264
AZIN1	0.95827	Mann-Whitney U	0.996737	1.22614	Mann-Whitney U	1.6e-05	1.03469	Mann-Whitney U	0.999811	1.10878	Mann-Whitney U	0.563364	1.18361	Mann-Whitney U	0.632825	1.00424	Mann-Whitney U	0.990574	1.15771	Mann-Whitney U	0.145845
AZU1	1.14825	Mann-Whitney U	0.992509	0.813802	Mann-Whitney U	0.118552	0.980329	Mann-Whitney U	0.999811	1.4355	Mann-Whitney U	0.916206	0.832388	Mann-Whitney U	0.77325	1.50248	Mann-Whitney U	0.855652	1.16824	Mann-Whitney U	0.768757
B2M	0.746315	Mann-Whitney U	0.135801	0.933803	Mann-Whitney U	0.130172	1.0133	Mann-Whitney U	0.999811	0.915272	Mann-Whitney U	0.912491	0.997085	Mann-Whitney U	0.992146	1.04893	Mann-Whitney U	0.99557	0.937248	Mann-Whitney U	0.298446
B3GALNT1	0.740974	Mann-Whitney U	0.0867802	0.597423	Mann-Whitney U	4.41e-19	0.906618	Mann-Whitney U	0.999811	0.861547	Mann-Whitney U	0.706563	0.846122	Mann-Whitney U	0.156996	0.938874	Mann-Whitney U	0.978565	1.08926	Mann-Whitney U	0.581363
B3GALNT2	0.916207	Mann-Whitney U	0.68116	0.98875	Mann-Whitney U	0.551986	0.974137	Mann-Whitney U	0.999811	0.902469	Mann-Whitney U	0.710121	0.984002	Mann-Whitney U	0.96716	1.10255	Mann-Whitney U	0.68985	0.994382	Mann-Whitney U	0.841595
B3GALT1	0.610943	Mann-Whitney U	0.252096	0.643505	Mann-Whitney U	6.96e-05	0.987774	Mann-Whitney U	0.999811	0.940351	Mann-Whitney U	0.979664	0.90789	Mann-Whitney U	0.942668	0.994193	Mann-Whitney U	0.987399	1.02277	Mann-Whitney U	0.726379
B3GALT2	0.981113	Mann-Whitney U	0.923512	0.93406	Mann-Whitney U	0.87957	0.819906	Mann-Whitney U	0.999811	0.986918	Mann-Whitney U	0.892939	1.02694	Mann-Whitney U	0.970712	0.94356	Mann-Whitney U	0.997395	1.01615	Mann-Whitney U	0.861239
B3GALT4	0.802501	Mann-Whitney U	0.307996	0.918236	Mann-Whitney U	0.124984	0.907632	Mann-Whitney U	0.991848	0.902482	Mann-Whitney U	0.943268	1.00718	Mann-Whitney U	0.985402	1.18294	Mann-Whitney U	0.808009	1.08278	Mann-Whitney U	0.657936
B3GALT5	0.515996	Mann-Whitney U	0.298804	0.609891	Mann-Whitney U	6.06e-06	0.819845	Mann-Whitney U	0.999811	2.31535	Mann-Whitney U	0.207211	0.780698	Mann-Whitney U	0.642593	1.23331	Mann-Whitney U	0.874167	1.16285	Mann-Whitney U	0.698498
B3GALT6	0.991296	Mann-Whitney U	0.987321	1.04532	Mann-Whitney U	0.272144	0.966633	Mann-Whitney U	0.999811	1.02986	Mann-Whitney U	0.842734	0.98607	Mann-Whitney U	0.991775	1.05652	Mann-Whitney U	0.949493	1.27707	Mann-Whitney U	0.0524427
B3GALTL	1.02071	Mann-Whitney U	0.982913	1.04486	Mann-Whitney U	0.274741	0.884973	Mann-Whitney U	0.999811	1.51726	Mann-Whitney U	0.30205	1.08953	Mann-Whitney U	0.854163	0.916211	Mann-Whitney U	0.917154	0.730309	Mann-Whitney U	0.174648
B3GAT1	0.664924	Mann-Whitney U	0.515606	1.02154	Mann-Whitney U	0.762288	0.718832	Mann-Whitney U	0.991848	0.388649	Mann-Whitney U	0.471859	1.03355	Mann-Whitney U	0.949824	0.532734	Mann-Whitney U	0.202904	0.895305	Mann-Whitney U	0.5536
B3GAT2	1.10489	Mann-Whitney U	0.939286	1.01124	Mann-Whitney U	0.755823	0.908043	Mann-Whitney U	0.999811	1.84445	Mann-Whitney U	0.160331	0.862062	Mann-Whitney U	0.815418	0.91159	Mann-Whitney U	0.850624	1.14022	Mann-Whitney U	0.579831
B3GAT3	1.11293	Mann-Whitney U	0.866242	0.933976	Mann-Whitney U	0.0195978	1.05066	Mann-Whitney U	0.999811	0.959747	Mann-Whitney U	0.976481	0.972528	Mann-Whitney U	0.987569	1.11664	Mann-Whitney U	0.865619	1.23757	Mann-Whitney U	0.179222
B3GNT1	0.940589	Mann-Whitney U	0.940985	1.0506	Mann-Whitney U	0.166951	1.04793	Mann-Whitney U	0.999811	0.882704	Mann-Whitney U	0.817528	1.09444	Mann-Whitney U	0.759375	0.964633	Mann-Whitney U	0.999711	0.975005	Mann-Whitney U	0.960543
B3GNT2	0.956095	Mann-Whitney U	0.772262	1.17226	Mann-Whitney U	0.00315884	1.01458	Mann-Whitney U	0.999811	1.14592	Mann-Whitney U	0.301582	1.07538	Mann-Whitney U	0.892408	1.1308	Mann-Whitney U	0.68891	1.15411	Mann-Whitney U	0.562002
B3GNT3	1.06674	Mann-Whitney U	0.941302	0.859877	Mann-Whitney U	0.111216	0.973298	Mann-Whitney U	0.999811	0.582492	Mann-Whitney U	0.629653	1.36292	Mann-Whitney U	0.827978	1.39558	Mann-Whitney U	0.930498	0.987279	Mann-Whitney U	0.453267
B3GNT4	1.08418	Mann-Whitney U	0.794826	0.965231	Mann-Whitney U	0.776802	1.05557	Mann-Whitney U	0.999811	1.23326	Mann-Whitney U	0.878149	0.818258	Mann-Whitney U	0.938256	1.06503	Mann-Whitney U	0.924467	1.39265	Mann-Whitney U	0.0155718
B3GNT5	0.705741	Mann-Whitney U	0.253039	0.937861	Mann-Whitney U	0.542703	0.763949	Mann-Whitney U	0.980807	1.40307	Mann-Whitney U	0.387012	0.921176	Mann-Whitney U	0.995646	1.17875	Mann-Whitney U	0.585026	0.88981	Mann-Whitney U	0.783994
B3GNT6	0	Mann-Whitney U	0.2007	0	Mann-Whitney U	0.00111159	0	Mann-Whitney U	0.999811	8.67106	Mann-Whitney U	0.498631	0	Mann-Whitney U	0.91898	15.5273	Mann-Whitney U	0.0625821	0	Mann-Whitney U	0.872708
B3GNT7	0.781972	Mann-Whitney U	0.583712	0.910253	Mann-Whitney U	0.11538	1.24425	Mann-Whitney U	0.999811	1.27018	Mann-Whitney U	0.755441	1.08755	Mann-Whitney U	0.972369	1.26596	Mann-Whitney U	0.606361	1.50458	Mann-Whitney U	0.080031
B3GNT8	1.10423	Mann-Whitney U	0.983166	0.998615	Mann-Whitney U	0.887841	1.00222	Mann-Whitney U	0.999811	1.24076	Mann-Whitney U	0.553403	1.04919	Mann-Whitney U	0.99118	1.15234	Mann-Whitney U	0.898622	1.3247	Mann-Whitney U	0.0873393
B3GNT9	0.806053	Mann-Whitney U	0.241874	0.828475	Mann-Whitney U	4.13e-05	0.847227	Mann-Whitney U	0.980807	0.678531	Mann-Whitney U	0.403634	0.924116	Mann-Whitney U	0.9642	1.02389	Mann-Whitney U	0.997485	1.15884	Mann-Whitney U	0.902098
B3GNTL1	0.941277	Mann-Whitney U	0.876738	0.968196	Mann-Whitney U	0.500785	0.918953	Mann-Whitney U	0.999811	0.924019	Mann-Whitney U	0.895229	0.97169	Mann-Whitney U	0.879099	0.963492	Mann-Whitney U	0.979602	1.31513	Mann-Whitney U	0.0447678
B4GALNT1	1.13486	Mann-Whitney U	0.864363	0.673356	Mann-Whitney U	2.18e-08	0.794627	Mann-Whitney U	0.999811	3.26313	Mann-Whitney U	0.0537002	0.664493	Mann-Whitney U	0.0940289	1.01636	Mann-Whitney U	0.965013	1.03658	Mann-Whitney U	0.802909
B4GALNT2	1.32365	Mann-Whitney U	0.900518	1.02534	Mann-Whitney U	0.37703	1.14943	Mann-Whitney U	0.999811	1.37929	Mann-Whitney U	0.692157	1.04295	Mann-Whitney U	0.997917	1.14655	Mann-Whitney U	0.997062	1.43499	Mann-Whitney U	0.740995
B4GALNT3	0.651232	Mann-Whitney U	0.566331	0.439942	Mann-Whitney U	1.92e-28	0.974891	Mann-Whitney U	0.999811	1.24912	Mann-Whitney U	0.485114	0.733319	Mann-Whitney U	0.0940289	1.21845	Mann-Whitney U	0.713806	1.30417	Mann-Whitney U	0.198268
B4GALNT4	1.18893	Mann-Whitney U	0.749932	0.811983	Mann-Whitney U	0.00349354	0.983676	Mann-Whitney U	0.999811	1.09658	Mann-Whitney U	0.690766	0.899024	Mann-Whitney U	0.799787	1.02894	Mann-Whitney U	0.915518	1.54088	Mann-Whitney U	0.0327418
B4GALT1	0.961119	Mann-Whitney U	0.842553	0.906713	Mann-Whitney U	0.0435348	0.979313	Mann-Whitney U	0.999811	1.08626	Mann-Whitney U	0.979192	1.09585	Mann-Whitney U	0.940675	1.08131	Mann-Whitney U	0.945358	0.923602	Mann-Whitney U	0.777946
B4GALT2	1.0977	Mann-Whitney U	0.881954	0.951512	Mann-Whitney U	0.653543	1.12685	Mann-Whitney U	0.999811	0.927802	Mann-Whitney U	0.981991	1.03237	Mann-Whitney U	0.998941	1.09138	Mann-Whitney U	0.965548	1.23164	Mann-Whitney U	0.0296804
B4GALT3	1.08836	Mann-Whitney U	0.49357	1.07342	Mann-Whitney U	0.0134968	1.05301	Mann-Whitney U	0.999811	0.888727	Mann-Whitney U	0.935863	0.993831	Mann-Whitney U	0.937928	1.05258	Mann-Whitney U	0.926811	1.1353	Mann-Whitney U	0.110182
B4GALT4	0.951106	Mann-Whitney U	0.720597	0.946492	Mann-Whitney U	0.372269	0.9821	Mann-Whitney U	0.999811	1.19631	Mann-Whitney U	0.671131	0.94884	Mann-Whitney U	0.810429	0.997269	Mann-Whitney U	0.985985	1.01377	Mann-Whitney U	0.753474
B4GALT5	0.924881	Mann-Whitney U	0.762324	0.799653	Mann-Whitney U	2.02e-08	1.0104	Mann-Whitney U	0.999811	1.28627	Mann-Whitney U	0.161284	0.880668	Mann-Whitney U	0.4734	1.06373	Mann-Whitney U	0.993419	1.15406	Mann-Whitney U	0.114372
B4GALT6	0.966622	Mann-Whitney U	0.97276	1.13449	Mann-Whitney U	0.0171409	0.934021	Mann-Whitney U	0.999811	1.50489	Mann-Whitney U	0.291877	1.17165	Mann-Whitney U	0.798294	0.922226	Mann-Whitney U	0.943059	1.05734	Mann-Whitney U	0.814767
B4GALT7	0.946648	Mann-Whitney U	0.921235	0.999995	Mann-Whitney U	0.733531	0.935004	Mann-Whitney U	0.999811	0.853673	Mann-Whitney U	0.90613	1.05064	Mann-Whitney U	0.995646	1.06861	Mann-Whitney U	0.927469	1.14879	Mann-Whitney U	0.301671
B9D1	1.08736	Mann-Whitney U	0.822044	0.970282	Mann-Whitney U	0.659469	0.863411	Mann-Whitney U	0.999811	0.936809	Mann-Whitney U	0.902947	0.862853	Mann-Whitney U	0.812806	0.948056	Mann-Whitney U	0.942352	1.16829	Mann-Whitney U	0.0847234
B9D2	0.986052	Mann-Whitney U	0.971069	0.957859	Mann-Whitney U	0.108504	0.779653	Mann-Whitney U	0.958861	1.15939	Mann-Whitney U	0.768752	0.901689	Mann-Whitney U	0.904605	1.00026	Mann-Whitney U	0.999711	1.32444	Mann-Whitney U	0.463893
BAALC	1.0462	Mann-Whitney U	0.931701	1.08624	Mann-Whitney U	0.781343	1.13038	Mann-Whitney U	0.999811	1.73655	Mann-Whitney U	0.305869	0.857829	Mann-Whitney U	0.989488	0.992261	Mann-Whitney U	0.939976	1.11699	Mann-Whitney U	0.775695
BAAT	1.61678	Mann-Whitney U	0.751442	1.07238	Mann-Whitney U	0.778439	1.18293	Mann-Whitney U	0.999811	1.36633	Mann-Whitney U	0.696627	0.79005	Mann-Whitney U	0.862564	0.901207	Mann-Whitney U	0.993443	1.38614	Mann-Whitney U	0.20962
BABAM1	0.984896	Mann-Whitney U	0.888923	0.967326	Mann-Whitney U	0.890684	0.952731	Mann-Whitney U	0.999811	0.929202	Mann-Whitney U	0.920416	1.04946	Mann-Whitney U	0.995646	1.07064	Mann-Whitney U	0.816925	1.35267	Mann-Whitney U	0.0146974
BACE1	0.98298	Mann-Whitney U	0.985936	0.890884	Mann-Whitney U	0.137981	0.934461	Mann-Whitney U	0.999811	0.853141	Mann-Whitney U	0.760448	1.0935	Mann-Whitney U	0.978487	1.12096	Mann-Whitney U	0.960096	1.13096	Mann-Whitney U	0.548697
BACE2	0.757993	Mann-Whitney U	0.427617	0.869724	Mann-Whitney U	0.0174838	1.10827	Mann-Whitney U	0.999811	0.673354	Mann-Whitney U	0.407522	0.92095	Mann-Whitney U	0.838694	1.03524	Mann-Whitney U	0.998953	1.15565	Mann-Whitney U	0.557384
BACH1	0.87861	Mann-Whitney U	0.554512	0.953951	Mann-Whitney U	0.753461	0.970148	Mann-Whitney U	0.999811	1.11138	Mann-Whitney U	0.693232	0.984104	Mann-Whitney U	0.998941	1.04398	Mann-Whitney U	0.978639	1.16014	Mann-Whitney U	0.169461
BACH2	0.755561	Mann-Whitney U	0.5386	1.0259	Mann-Whitney U	0.968196	0.903064	Mann-Whitney U	0.999811	0.820556	Mann-Whitney U	0.96723	1.21827	Mann-Whitney U	0.816506	1.00395	Mann-Whitney U	0.987399	1.19939	Mann-Whitney U	0.755848
BAD	1.03215	Mann-Whitney U	0.90608	0.891553	Mann-Whitney U	0.0480716	1.07768	Mann-Whitney U	0.999811	0.838657	Mann-Whitney U	0.736597	0.95222	Mann-Whitney U	0.952906	0.99754	Mann-Whitney U	0.999284	1.26266	Mann-Whitney U	0.0527473
BAG1	1.08294	Mann-Whitney U	0.909898	1.02609	Mann-Whitney U	0.43162	1.05509	Mann-Whitney U	0.999811	0.75837	Mann-Whitney U	0.389839	1.01138	Mann-Whitney U	0.9804	1.06244	Mann-Whitney U	0.987399	1.08359	Mann-Whitney U	0.220015
BAG2	0.733539	Mann-Whitney U	0.157749	0.863813	Mann-Whitney U	0.00663195	0.908361	Mann-Whitney U	0.999811	0.84833	Mann-Whitney U	0.645181	0.887691	Mann-Whitney U	0.669344	0.873298	Mann-Whitney U	0.818187	0.900512	Mann-Whitney U	0.318587
BAG3	1.07359	Mann-Whitney U	0.982323	1.13497	Mann-Whitney U	0.00046132	1.05501	Mann-Whitney U	0.999811	0.854816	Mann-Whitney U	0.531704	1.02889	Mann-Whitney U	0.976283	1.20194	Mann-Whitney U	0.862265	0.980682	Mann-Whitney U	0.972217
BAG4	0.863123	Mann-Whitney U	0.205071	0.949867	Mann-Whitney U	0.890918	0.995811	Mann-Whitney U	0.999811	1.1794	Mann-Whitney U	0.433264	1.03834	Mann-Whitney U	0.964989	1.22503	Mann-Whitney U	0.676249	1.1096	Mann-Whitney U	0.118883
BAG5	1.01895	Mann-Whitney U	0.794826	0.913117	Mann-Whitney U	0.428195	0.900532	Mann-Whitney U	0.999811	1.17435	Mann-Whitney U	0.59689	1.03567	Mann-Whitney U	0.925875	0.93401	Mann-Whitney U	0.987399	1.32448	Mann-Whitney U	0.299481
BAG6	0.954151	Mann-Whitney U	0.958002	0.913764	Mann-Whitney U	0.0213382	0.887115	Mann-Whitney U	0.999811	1.22365	Mann-Whitney U	0.580203	0.938392	Mann-Whitney U	0.815895	1.00053	Mann-Whitney U	0.996182	1.14069	Mann-Whitney U	0.172818
BAGE2	1.87139	Mann-Whitney U	0.433277	2.81016	Mann-Whitney U	2.97e-14	1.25291	Mann-Whitney U	0.999811	1.94191	Mann-Whitney U	0.509809	2.39216	Mann-Whitney U	0.0484906	1.31885	Mann-Whitney U	0.925482	0.912307	Mann-Whitney U	0.946981
BAHD1	0.94526	Mann-Whitney U	0.625912	0.965419	Mann-Whitney U	0.877687	0.972576	Mann-Whitney U	0.999811	0.921286	Mann-Whitney U	0.687396	0.978597	Mann-Whitney U	0.96405	1.06872	Mann-Whitney U	0.930498	1.25711	Mann-Whitney U	0.444859
BAI1	0.701555	Mann-Whitney U	0.307996	0.869869	Mann-Whitney U	0.0659334	0.891951	Mann-Whitney U	0.999811	1.06208	Mann-Whitney U	0.837555	0.863914	Mann-Whitney U	0.851942	0.95542	Mann-Whitney U	0.979602	0.934421	Mann-Whitney U	0.976073
BAI2	1.00672	Mann-Whitney U	0.930454	0.822641	Mann-Whitney U	0.0183024	0.990916	Mann-Whitney U	0.999811	1.23885	Mann-Whitney U	0.572649	1.1178	Mann-Whitney U	0.965544	1.07446	Mann-Whitney U	0.966672	1.11763	Mann-Whitney U	0.698828
BAI3	0.705733	Mann-Whitney U	0.292907	0.812213	Mann-Whitney U	0.0148402	0.697391	Mann-Whitney U	0.958861	1.06932	Mann-Whitney U	0.818321	1.06484	Mann-Whitney U	0.957558	0.949227	Mann-Whitney U	0.995431	0.944158	Mann-Whitney U	0.775298
BAIAP2	0.947131	Mann-Whitney U	0.945343	1.14616	Mann-Whitney U	0.00203974	1.06743	Mann-Whitney U	0.999811	0.678836	Mann-Whitney U	0.334837	1.0744	Mann-Whitney U	0.833525	0.928297	Mann-Whitney U	0.918761	1.07905	Mann-Whitney U	0.413795
BAIAP2L1	1.33841	Mann-Whitney U	0.401076	1.21921	Mann-Whitney U	0.000697404	1.08544	Mann-Whitney U	0.999811	0.762238	Mann-Whitney U	0.151478	1.0931	Mann-Whitney U	0.936809	0.939916	Mann-Whitney U	0.992791	1.42786	Mann-Whitney U	0.033952
BAIAP2L2	1.22075	Mann-Whitney U	0.692607	0.99188	Mann-Whitney U	0.442112	1.47336	Mann-Whitney U	0.958861	0.90667	Mann-Whitney U	0.831148	0.993205	Mann-Whitney U	0.952906	1.25626	Mann-Whitney U	0.714047	1.70628	Mann-Whitney U	0.0111405
BAIAP3	1.23527	Mann-Whitney U	0.991125	1.34455	Mann-Whitney U	2.73e-08	0.799182	Mann-Whitney U	0.999811	1.14986	Mann-Whitney U	0.601726	1.36351	Mann-Whitney U	0.196418	0.925251	Mann-Whitney U	0.970491	1.30707	Mann-Whitney U	0.326635
BAK1	0.98384	Mann-Whitney U	0.900896	0.899033	Mann-Whitney U	0.0164914	1.12053	Mann-Whitney U	0.999811	0.851947	Mann-Whitney U	0.72695	0.947685	Mann-Whitney U	0.998941	1.07343	Mann-Whitney U	0.879686	1.22728	Mann-Whitney U	0.119473
BAK1P1	0.976614	Mann-Whitney U	0.774377	0.998159	Mann-Whitney U	0.608779	0.972492	Mann-Whitney U	0.999811	1.41671	Mann-Whitney U	0.267025	0.933187	Mann-Whitney U	0.990617	0.777873	Mann-Whitney U	0.818823	1.1235	Mann-Whitney U	0.582292
BAMBI	1.05291	Mann-Whitney U	0.982323	1.45716	Mann-Whitney U	1.16e-05	0.990773	Mann-Whitney U	0.999811	1.2396	Mann-Whitney U	0.8063	1.33398	Mann-Whitney U	0.395809	1.49967	Mann-Whitney U	0.140479	1.26236	Mann-Whitney U	0.294615
BANF1	0.9703	Mann-Whitney U	0.997405	0.95992	Mann-Whitney U	0.604337	1.00553	Mann-Whitney U	0.999811	1.25793	Mann-Whitney U	0.293356	0.935748	Mann-Whitney U	0.998941	1.16127	Mann-Whitney U	0.847487	0.996706	Mann-Whitney U	0.763284
BANF2		Mann-Whitney U	0.945013		Mann-Whitney U	0.455693		Mann-Whitney U	0.999811	inf	Mann-Whitney U	0.40465		Mann-Whitney U	0.99118		Mann-Whitney U	0.942932		Mann-Whitney U	0.996332
BANK1	1.9005	Mann-Whitney U	0.278753	4.51083	Mann-Whitney U	7.65e-51	1.39132	Mann-Whitney U	0.999811	0.327202	Mann-Whitney U	0.0388041	2.3857	Mann-Whitney U	0.00150989	0.906156	Mann-Whitney U	0.931223	0.923252	Mann-Whitney U	0.840608
BANP	0.987549	Mann-Whitney U	0.941457	0.937846	Mann-Whitney U	0.791132	1.01735	Mann-Whitney U	0.999811	1.02239	Mann-Whitney U	0.935187	1.04213	Mann-Whitney U	0.995646	1.02727	Mann-Whitney U	0.970491	1.24808	Mann-Whitney U	0.0415802
BAP1	1.1348	Mann-Whitney U	0.886227	0.938413	Mann-Whitney U	0.6859	0.964103	Mann-Whitney U	0.999811	0.990547	Mann-Whitney U	0.955335	0.937627	Mann-Whitney U	0.777261	1.0742	Mann-Whitney U	0.985553	1.36213	Mann-Whitney U	0.00997515
BARD1	0.835695	Mann-Whitney U	0.433277	0.936418	Mann-Whitney U	0.55032	0.944045	Mann-Whitney U	0.999811	2.8031	Mann-Whitney U	0.00448084	0.914067	Mann-Whitney U	0.982957	1.12503	Mann-Whitney U	0.732978	1.3556	Mann-Whitney U	0.0701884
BARHL1	1.02998	Mann-Whitney U	0.982323	0.953658	Mann-Whitney U	0.379889	1.1177	Mann-Whitney U	0.999811	1.28673	Mann-Whitney U	0.901673	0.698844	Mann-Whitney U	0.645895	1.05892	Mann-Whitney U	0.999711	1.47568	Mann-Whitney U	0.163347
BARHL2	1.12488	Mann-Whitney U	0.94304	0.921885	Mann-Whitney U	0.560955	0.769145	Mann-Whitney U	0.999811	0.807719	Mann-Whitney U	0.957779	0.876153	Mann-Whitney U	0.99118	0.992184	Mann-Whitney U	0.987399	1.24218	Mann-Whitney U	0.845493
BARX1	1.16973	Mann-Whitney U	0.898713	0.482315	Mann-Whitney U	2.72e-09	1.32234	Mann-Whitney U	0.999811	1.91958	Mann-Whitney U	0.598907	0.699662	Mann-Whitney U	0.675185	0.947572	Mann-Whitney U	0.983341	1.02508	Mann-Whitney U	0.987732
BARX2	0.702224	Mann-Whitney U	0.459348	1.6557	Mann-Whitney U	1.44e-13	0.95834	Mann-Whitney U	0.999811	1.32986	Mann-Whitney U	0.571102	1.04362	Mann-Whitney U	0.979386	0.877337	Mann-Whitney U	0.966614	0.817803	Mann-Whitney U	0.285355
BASP1	0.921417	Mann-Whitney U	0.749782	0.866079	Mann-Whitney U	0.215153	1.10217	Mann-Whitney U	0.999811	1.6188	Mann-Whitney U	0.266454	0.854976	Mann-Whitney U	0.962795	1.2189	Mann-Whitney U	0.898422	1.25328	Mann-Whitney U	0.694248
BATF	0.905329	Mann-Whitney U	0.593498	1.10077	Mann-Whitney U	0.365324	1.01599	Mann-Whitney U	0.999811	0.478932	Mann-Whitney U	0.239612	1.11768	Mann-Whitney U	0.927776	1.20854	Mann-Whitney U	0.835672	0.848334	Mann-Whitney U	0.626116
BATF2	0.853692	Mann-Whitney U	0.969526	0.818654	Mann-Whitney U	0.216989	0.999604	Mann-Whitney U	0.999811	0.76634	Mann-Whitney U	0.736511	1.15002	Mann-Whitney U	0.93259	1.10142	Mann-Whitney U	0.849331	0.930036	Mann-Whitney U	0.80903
BATF3	0.837124	Mann-Whitney U	0.851974	0.787014	Mann-Whitney U	0.00408827	0.896951	Mann-Whitney U	0.999811	0.601611	Mann-Whitney U	0.482862	0.838963	Mann-Whitney U	0.962233	0.945295	Mann-Whitney U	0.989485	0.954948	Mann-Whitney U	0.677175
BAX	1.15544	Mann-Whitney U	0.566331	0.979655	Mann-Whitney U	0.913534	0.917245	Mann-Whitney U	0.999811	1.00038	Mann-Whitney U	0.71168	0.931515	Mann-Whitney U	0.949654	1.00585	Mann-Whitney U	0.975899	1.25649	Mann-Whitney U	0.124419
BAZ1A	1.20847	Mann-Whitney U	0.931701	1.06247	Mann-Whitney U	0.142778	0.991362	Mann-Whitney U	0.999811	0.922518	Mann-Whitney U	0.977919	1.1673	Mann-Whitney U	0.48579	0.996445	Mann-Whitney U	0.987399	1.46464	Mann-Whitney U	0.0163815
BAZ1B	1.01819	Mann-Whitney U	0.995618	1.04198	Mann-Whitney U	0.990736	1.05342	Mann-Whitney U	0.999811	1.24063	Mann-Whitney U	0.577872	1.09206	Mann-Whitney U	0.77325	1.1228	Mann-Whitney U	0.876165	1.33	Mann-Whitney U	0.0774119
BAZ2A	0.987316	Mann-Whitney U	0.909841	0.963112	Mann-Whitney U	0.811671	0.970957	Mann-Whitney U	0.999811	0.924023	Mann-Whitney U	0.869859	1.0031	Mann-Whitney U	0.899277	0.992142	Mann-Whitney U	0.938811	1.24624	Mann-Whitney U	0.100731
BAZ2B	0.914942	Mann-Whitney U	0.804847	0.995954	Mann-Whitney U	0.879421	1.04176	Mann-Whitney U	0.999811	1.06473	Mann-Whitney U	0.809827	1.12727	Mann-Whitney U	0.918496	1.05264	Mann-Whitney U	0.948475	1.35788	Mann-Whitney U	0.102179
BBC3	1.30773	Mann-Whitney U	0.28298	1.16715	Mann-Whitney U	4.99e-06	1.04439	Mann-Whitney U	0.999811	1.01007	Mann-Whitney U	0.893617	1.27571	Mann-Whitney U	0.0613979	1.33396	Mann-Whitney U	0.286932	1.4137	Mann-Whitney U	0.166735
BBIP1	0.920005	Mann-Whitney U	0.80265	1.09414	Mann-Whitney U	0.0413089	0.888505	Mann-Whitney U	0.999811	1.03319	Mann-Whitney U	0.958197	0.994507	Mann-Whitney U	0.948685	0.921089	Mann-Whitney U	0.914582	0.984352	Mann-Whitney U	0.868749
BBOX1	0.760437	Mann-Whitney U	0.76389	0.781271	Mann-Whitney U	0.151805	0.941601	Mann-Whitney U	0.999811	0.688877	Mann-Whitney U	0.96458	1.30368	Mann-Whitney U	0.932318	1.09207	Mann-Whitney U	0.98331	0.868786	Mann-Whitney U	0.775961
BBS1	1.02757	Mann-Whitney U	0.988624	0.991962	Mann-Whitney U	0.749663	0.92712	Mann-Whitney U	0.999811	1.02651	Mann-Whitney U	0.998724	1.0206	Mann-Whitney U	0.962795	1.0366	Mann-Whitney U	0.978198	1.40176	Mann-Whitney U	0.0244613
BBS10	0.836279	Mann-Whitney U	0.316695	0.997907	Mann-Whitney U	0.776144	0.951738	Mann-Whitney U	0.999811	1.00893	Mann-Whitney U	0.975744	1.0701	Mann-Whitney U	0.977209	1.02667	Mann-Whitney U	0.971108	0.984545	Mann-Whitney U	0.962934
BBS12	0.842852	Mann-Whitney U	0.22689	0.807132	Mann-Whitney U	0.000144968	0.952252	Mann-Whitney U	0.999811	0.669188	Mann-Whitney U	0.463853	0.893208	Mann-Whitney U	0.962795	1.06203	Mann-Whitney U	0.965055	0.94564	Mann-Whitney U	0.888917
BBS2	0.850179	Mann-Whitney U	0.253251	0.878777	Mann-Whitney U	0.0888479	0.897289	Mann-Whitney U	0.999811	0.892838	Mann-Whitney U	0.8063	0.922028	Mann-Whitney U	0.9642	0.901126	Mann-Whitney U	0.930498	1.18338	Mann-Whitney U	0.477152
BBS4	0.954695	Mann-Whitney U	0.774481	0.995889	Mann-Whitney U	0.914305	1.00626	Mann-Whitney U	0.999811	0.819265	Mann-Whitney U	0.408421	0.970098	Mann-Whitney U	0.945918	0.858448	Mann-Whitney U	0.742064	1.05474	Mann-Whitney U	0.637819
BBS5	0.848495	Mann-Whitney U	0.432492	1.02582	Mann-Whitney U	0.8373	0.92587	Mann-Whitney U	0.999811	1.04937	Mann-Whitney U	0.996431	0.992719	Mann-Whitney U	0.994897	1.02906	Mann-Whitney U	0.978639	0.906785	Mann-Whitney U	0.55446
BBS7	0.895855	Mann-Whitney U	0.555318	0.775232	Mann-Whitney U	7.01e-06	0.967981	Mann-Whitney U	0.999811	0.943339	Mann-Whitney U	0.80675	0.835751	Mann-Whitney U	0.477132	1.03181	Mann-Whitney U	0.999711	1.08496	Mann-Whitney U	0.372509
BBS9	0.903801	Mann-Whitney U	0.616126	1.02398	Mann-Whitney U	0.512701	0.888254	Mann-Whitney U	0.999811	0.946951	Mann-Whitney U	0.957498	1.0222	Mann-Whitney U	0.998617	0.955998	Mann-Whitney U	0.982543	1.09628	Mann-Whitney U	0.629684
BBX	0.875375	Mann-Whitney U	0.409021	0.928094	Mann-Whitney U	0.312171	1.09667	Mann-Whitney U	0.999811	0.992983	Mann-Whitney U	0.942308	0.968428	Mann-Whitney U	0.970935	0.953997	Mann-Whitney U	0.984885	1.1114	Mann-Whitney U	0.380362
BCAM	0.802967	Mann-Whitney U	0.338635	0.895592	Mann-Whitney U	0.0103464	0.844598	Mann-Whitney U	0.999811	0.46882	Mann-Whitney U	0.028216	0.892649	Mann-Whitney U	0.761704	0.655615	Mann-Whitney U	0.0114956	0.939337	Mann-Whitney U	0.833569
BCAN	1.05031	Mann-Whitney U	0.936892	0.916399	Mann-Whitney U	0.674343	0.864909	Mann-Whitney U	0.999811	1.86889	Mann-Whitney U	0.537403	0.951341	Mann-Whitney U	0.994357	1.00678	Mann-Whitney U	0.927469	1.14973	Mann-Whitney U	0.630548
BCAP29	1.21632	Mann-Whitney U	0.584794	1.22761	Mann-Whitney U	6.21e-07	1.06943	Mann-Whitney U	0.999811	1.15537	Mann-Whitney U	0.773594	1.12088	Mann-Whitney U	0.196226	0.931968	Mann-Whitney U	0.954458	0.911986	Mann-Whitney U	0.417727
BCAP31	0.988075	Mann-Whitney U	0.928849	0.990229	Mann-Whitney U	0.610181	1.06983	Mann-Whitney U	0.999811	0.949995	Mann-Whitney U	0.686474	1.04485	Mann-Whitney U	0.998617	1.03117	Mann-Whitney U	0.997485	0.993512	Mann-Whitney U	0.548654
BCAR1	1.01592	Mann-Whitney U	0.990992	0.907231	Mann-Whitney U	0.00289946	1.02703	Mann-Whitney U	0.999811	0.704845	Mann-Whitney U	0.180319	1.07618	Mann-Whitney U	0.989773	1.03453	Mann-Whitney U	0.965055	1.45744	Mann-Whitney U	0.0472221
BCAR3	1.17708	Mann-Whitney U	0.833532	1.00546	Mann-Whitney U	0.529643	0.913905	Mann-Whitney U	0.999811	0.931007	Mann-Whitney U	0.755767	1.11815	Mann-Whitney U	0.912706	1.14494	Mann-Whitney U	0.921405	1.14145	Mann-Whitney U	0.734436
BCAS1	0.905815	Mann-Whitney U	0.825602	1.08733	Mann-Whitney U	0.518826	0.920006	Mann-Whitney U	0.999811	0.3288	Mann-Whitney U	0.070896	1.15872	Mann-Whitney U	0.833525	0.933406	Mann-Whitney U	0.982543	1.21549	Mann-Whitney U	0.917872
BCAS2	0.954061	Mann-Whitney U	0.53951	0.999611	Mann-Whitney U	0.983516	0.989939	Mann-Whitney U	0.999811	1.09578	Mann-Whitney U	0.72695	1.06524	Mann-Whitney U	0.975569	0.998673	Mann-Whitney U	0.981171	1.06053	Mann-Whitney U	0.916421
BCAS3	0.783699	Mann-Whitney U	0.350978	0.904583	Mann-Whitney U	0.0519267	1.04008	Mann-Whitney U	0.999811	1.02287	Mann-Whitney U	0.950875	0.960227	Mann-Whitney U	0.761975	1.04276	Mann-Whitney U	0.991296	1.27301	Mann-Whitney U	0.0646067
BCAS4	1.00391	Mann-Whitney U	0.932138	0.997698	Mann-Whitney U	0.948197	1.11158	Mann-Whitney U	0.999811	0.967652	Mann-Whitney U	0.969671	1.07778	Mann-Whitney U	0.975569	1.05644	Mann-Whitney U	0.975899	1.10751	Mann-Whitney U	0.320525
BCAT1	0.859904	Mann-Whitney U	0.556789	0.791171	Mann-Whitney U	0.000128564	1.06806	Mann-Whitney U	0.999811	1.30537	Mann-Whitney U	0.88394	0.938779	Mann-Whitney U	0.526248	1.16066	Mann-Whitney U	0.893913	1.00788	Mann-Whitney U	0.928355
BCAT2	1.37848	Mann-Whitney U	0.350122	1.12429	Mann-Whitney U	0.00159201	0.992699	Mann-Whitney U	0.999811	0.917351	Mann-Whitney U	0.773423	1.13073	Mann-Whitney U	0.636042	1.01878	Mann-Whitney U	0.985709	1.28718	Mann-Whitney U	0.0575034
BCCIP	0.873939	Mann-Whitney U	0.543819	1.04014	Mann-Whitney U	0.579937	1.00233	Mann-Whitney U	0.999811	1.11078	Mann-Whitney U	0.974317	1.03633	Mann-Whitney U	0.99118	1.10777	Mann-Whitney U	0.950871	1.02812	Mann-Whitney U	0.473916
BCDIN3D	1.04083	Mann-Whitney U	0.968384	1.13163	Mann-Whitney U	0.00994647	0.956811	Mann-Whitney U	0.999811	0.969589	Mann-Whitney U	0.941693	1.02095	Mann-Whitney U	0.989618	1.04381	Mann-Whitney U	0.982543	1.08298	Mann-Whitney U	0.697163
BCHE	0.897546	Mann-Whitney U	0.971317	0.966272	Mann-Whitney U	0.656645	0.978446	Mann-Whitney U	0.999811	0.708606	Mann-Whitney U	0.303483	0.844642	Mann-Whitney U	0.938256	0.871969	Mann-Whitney U	0.978639	0.787292	Mann-Whitney U	0.797289
BCKDHA	1.19987	Mann-Whitney U	0.753677	1.01454	Mann-Whitney U	0.825662	0.980715	Mann-Whitney U	0.999811	0.961638	Mann-Whitney U	0.883001	1.02704	Mann-Whitney U	0.995646	1.07433	Mann-Whitney U	0.98433	1.11526	Mann-Whitney U	0.223448
BCKDHB	0.980499	Mann-Whitney U	0.727838	0.981164	Mann-Whitney U	0.908837	0.881418	Mann-Whitney U	0.999811	0.990132	Mann-Whitney U	0.997104	0.992655	Mann-Whitney U	0.95656	1.10272	Mann-Whitney U	0.769982	1.11682	Mann-Whitney U	0.130515
BCKDK	1.0462	Mann-Whitney U	0.990688	0.932313	Mann-Whitney U	0.44698	0.959658	Mann-Whitney U	0.999811	0.856153	Mann-Whitney U	0.588633	0.972223	Mann-Whitney U	0.91422	1.15711	Mann-Whitney U	0.818823	1.21509	Mann-Whitney U	0.0354725
BCL10	0.960898	Mann-Whitney U	0.980519	1.08436	Mann-Whitney U	0.15789	0.886888	Mann-Whitney U	0.999811	0.978295	Mann-Whitney U	0.652986	1.13171	Mann-Whitney U	0.905276	0.981957	Mann-Whitney U	0.922932	0.89869	Mann-Whitney U	0.369589
BCL11A	0.57544	Mann-Whitney U	0.472756	0.626036	Mann-Whitney U	3.11e-08	1.16542	Mann-Whitney U	0.999811	0.376366	Mann-Whitney U	0.155518	0.700903	Mann-Whitney U	0.827978	1.12409	Mann-Whitney U	0.989622	1.23769	Mann-Whitney U	0.452545
BCL11B	0.900114	Mann-Whitney U	0.88909	0.878675	Mann-Whitney U	0.076199	0.782298	Mann-Whitney U	0.999811	1.55805	Mann-Whitney U	0.61503	1.06882	Mann-Whitney U	0.918706	1.33617	Mann-Whitney U	0.915518	1.13153	Mann-Whitney U	0.976283
BCL2	1.31419	Mann-Whitney U	0.358084	1.93847	Mann-Whitney U	9.65e-35	0.891944	Mann-Whitney U	0.999811	2.35534	Mann-Whitney U	0.0140192	1.34071	Mann-Whitney U	0.0336469	0.981698	Mann-Whitney U	0.969327	0.910257	Mann-Whitney U	0.792116
BCL2A1	0.902935	Mann-Whitney U	0.712816	0.884852	Mann-Whitney U	0.961445	0.997614	Mann-Whitney U	0.999811	0.801863	Mann-Whitney U	0.669445	1.13668	Mann-Whitney U	0.971913	1.108	Mann-Whitney U	0.915518	1.02964	Mann-Whitney U	0.973439
BCL2L1	1.08638	Mann-Whitney U	0.850784	1.01803	Mann-Whitney U	0.938925	0.952632	Mann-Whitney U	0.999811	1.07753	Mann-Whitney U	0.678412	1.16306	Mann-Whitney U	0.624527	0.962108	Mann-Whitney U	0.999711	1.15292	Mann-Whitney U	0.274195
BCL2L10	0.882513	Mann-Whitney U	0.625267	0.818111	Mann-Whitney U	0.0708398	1.01263	Mann-Whitney U	0.999811	0.780183	Mann-Whitney U	0.644301	1.03396	Mann-Whitney U	0.998241	0.894352	Mann-Whitney U	0.872407	0.963974	Mann-Whitney U	0.739138
BCL2L11	0.980487	Mann-Whitney U	0.91555	1.01088	Mann-Whitney U	0.963516	0.943588	Mann-Whitney U	0.999811	1.31041	Mann-Whitney U	0.135335	1.02721	Mann-Whitney U	0.983143	1.0292	Mann-Whitney U	0.915518	1.21048	Mann-Whitney U	0.0698453
BCL2L12	1.09985	Mann-Whitney U	0.751008	1.23094	Mann-Whitney U	3.6e-06	1.09496	Mann-Whitney U	0.999811	0.986581	Mann-Whitney U	0.90413	1.12944	Mann-Whitney U	0.859889	1.25448	Mann-Whitney U	0.458568	1.15122	Mann-Whitney U	0.13656
BCL2L13	1.0157	Mann-Whitney U	0.894508	0.98715	Mann-Whitney U	0.875004	0.982787	Mann-Whitney U	0.999811	0.736608	Mann-Whitney U	0.145463	1.0503	Mann-Whitney U	0.998941	0.965932	Mann-Whitney U	0.98552	1.0407	Mann-Whitney U	0.364055
BCL2L14	1.05913	Mann-Whitney U	0.898896	0.829154	Mann-Whitney U	0.00916813	1.07857	Mann-Whitney U	0.999811	1.02107	Mann-Whitney U	0.955423	1.07595	Mann-Whitney U	0.973737	0.982494	Mann-Whitney U	0.981171	1.01182	Mann-Whitney U	0.981898
BCL2L15	1.18975	Mann-Whitney U	0.94986	0.96258	Mann-Whitney U	0.802179	0.881958	Mann-Whitney U	0.999811	0.854701	Mann-Whitney U	0.917088	1.24177	Mann-Whitney U	0.761975	0.916135	Mann-Whitney U	0.967971	1.33029	Mann-Whitney U	0.574395
BCL2L2	1.10016	Mann-Whitney U	0.757627	1.04676	Mann-Whitney U	0.375601	0.984774	Mann-Whitney U	0.999811	0.808603	Mann-Whitney U	0.248951	1.04748	Mann-Whitney U	0.965544	1.0552	Mann-Whitney U	0.990574	1.24485	Mann-Whitney U	0.0549753
BCL2L2-PABPN1	0.988645	Mann-Whitney U	0.866242	0.933498	Mann-Whitney U	0.435999	1.11597	Mann-Whitney U	0.999811	1.0122	Mann-Whitney U	0.839958	1.01396	Mann-Whitney U	0.978079	1.00568	Mann-Whitney U	0.983691	1.22568	Mann-Whitney U	0.113232
BCL3	0.970747	Mann-Whitney U	0.973157	1.00261	Mann-Whitney U	0.709595	0.977962	Mann-Whitney U	0.999811	0.618591	Mann-Whitney U	0.0621924	1.16449	Mann-Whitney U	0.851942	1.08855	Mann-Whitney U	0.899451	1.34771	Mann-Whitney U	0.149342
BCL6	1.01642	Mann-Whitney U	0.880346	0.886626	Mann-Whitney U	0.00431739	0.918133	Mann-Whitney U	0.999811	1.04463	Mann-Whitney U	0.956546	0.947633	Mann-Whitney U	0.995646	1.18282	Mann-Whitney U	0.664495	1.10423	Mann-Whitney U	0.5697
BCL6B	0.85674	Mann-Whitney U	0.637675	0.734061	Mann-Whitney U	1.01e-05	0.98912	Mann-Whitney U	0.999811	1.68207	Mann-Whitney U	0.152678	0.854407	Mann-Whitney U	0.44728	1.01419	Mann-Whitney U	0.944875	1.14031	Mann-Whitney U	0.363036
BCL7A	0.871623	Mann-Whitney U	0.883873	0.996808	Mann-Whitney U	0.736769	1.12361	Mann-Whitney U	0.999811	1.75678	Mann-Whitney U	0.0773535	1.00774	Mann-Whitney U	0.998617	1.10815	Mann-Whitney U	0.938895	1.341	Mann-Whitney U	0.162169
BCL7B	1.05379	Mann-Whitney U	0.955623	0.954153	Mann-Whitney U	0.731135	1.04637	Mann-Whitney U	0.999811	0.866903	Mann-Whitney U	0.871906	1.08158	Mann-Whitney U	0.645856	1.10448	Mann-Whitney U	0.865287	1.01323	Mann-Whitney U	0.606201
BCL7C	1.00325	Mann-Whitney U	0.932292	0.914066	Mann-Whitney U	0.0583149	0.949621	Mann-Whitney U	0.999811	0.975337	Mann-Whitney U	0.840997	0.973551	Mann-Whitney U	0.95656	1.08517	Mann-Whitney U	0.843055	1.25288	Mann-Whitney U	0.0633178
BCL9	1.04654	Mann-Whitney U	0.932212	0.985286	Mann-Whitney U	0.274809	0.943705	Mann-Whitney U	0.999811	0.869134	Mann-Whitney U	0.871284	0.936466	Mann-Whitney U	0.749315	0.977483	Mann-Whitney U	0.993419	1.26845	Mann-Whitney U	0.105382
BCL9L	0.710362	Mann-Whitney U	0.394794	0.821343	Mann-Whitney U	0.000741311	0.994264	Mann-Whitney U	0.999811	0.575194	Mann-Whitney U	0.0294646	1.12074	Mann-Whitney U	0.87329	1.25827	Mann-Whitney U	0.473288	1.15283	Mann-Whitney U	0.48268
BCLAF1	0.977908	Mann-Whitney U	0.608616	0.946188	Mann-Whitney U	0.137354	0.977777	Mann-Whitney U	0.999811	1.17458	Mann-Whitney U	0.687502	1.00509	Mann-Whitney U	0.994179	0.981939	Mann-Whitney U	0.997331	1.18232	Mann-Whitney U	0.355211
BCMO1	0.997779	Mann-Whitney U	0.98367	0.765087	Mann-Whitney U	0.0148818	0.839191	Mann-Whitney U	0.999811	0.484885	Mann-Whitney U	0.331511	0.891523	Mann-Whitney U	0.859889	1.02622	Mann-Whitney U	0.990574	1.34628	Mann-Whitney U	0.514679
BCO2	0.958972	Mann-Whitney U	0.647222	0.892139	Mann-Whitney U	0.0335956	0.931876	Mann-Whitney U	0.999811	0.789574	Mann-Whitney U	0.639978	1.02653	Mann-Whitney U	0.98015	0.94015	Mann-Whitney U	0.984193	1.32692	Mann-Whitney U	0.146147
BCOR	1.00534	Mann-Whitney U	0.831079	0.832834	Mann-Whitney U	1.18e-05	1.08	Mann-Whitney U	0.999811	1.04591	Mann-Whitney U	0.839958	0.880944	Mann-Whitney U	0.949824	1.11122	Mann-Whitney U	0.941827	1.2824	Mann-Whitney U	0.147885
BCORL1	0.798645	Mann-Whitney U	0.396365	0.746546	Mann-Whitney U	3.16e-08	0.99848	Mann-Whitney U	0.999811	0.887172	Mann-Whitney U	0.816999	0.899677	Mann-Whitney U	0.536889	1.02884	Mann-Whitney U	0.983341	1.28453	Mann-Whitney U	0.119211
BCR	0.918199	Mann-Whitney U	0.607706	0.804403	Mann-Whitney U	1.8e-07	0.936943	Mann-Whitney U	0.999811	1.03299	Mann-Whitney U	0.838092	0.864573	Mann-Whitney U	0.122535	1.02817	Mann-Whitney U	0.987399	1.47542	Mann-Whitney U	0.00531784
BCRP2	1.3447	Mann-Whitney U	0.76285	1.13327	Mann-Whitney U	0.200697	0.803561	Mann-Whitney U	0.999811	1.08271	Mann-Whitney U	0.991912	0.814119	Mann-Whitney U	0.480975	0.929672	Mann-Whitney U	0.930498	1.10618	Mann-Whitney U	0.866681
BCRP3	0.985138	Mann-Whitney U	0.915281	0.886055	Mann-Whitney U	0.172722	0.907822	Mann-Whitney U	0.999811	0.762029	Mann-Whitney U	0.64719	0.812199	Mann-Whitney U	0.560432	1.14051	Mann-Whitney U	0.68891	1.5216	Mann-Whitney U	0.396804
BCRP4		Mann-Whitney U	0.533532		Mann-Whitney U	0.568175		Mann-Whitney U	0.999811		Mann-Whitney U	0.88727		Mann-Whitney U	0.988352		Mann-Whitney U	0.997062		Mann-Whitney U	0.994856
BCS1L	0.923125	Mann-Whitney U	0.907254	0.999139	Mann-Whitney U	0.798481	0.986024	Mann-Whitney U	0.999811	1.29899	Mann-Whitney U	0.74278	0.982266	Mann-Whitney U	0.967751	1.03597	Mann-Whitney U	0.956641	1.51497	Mann-Whitney U	0.00285388
BCYRN1	0.791364	Mann-Whitney U	0.473971	0.824425	Mann-Whitney U	0.000756074	0.940274	Mann-Whitney U	0.999811	1.19555	Mann-Whitney U	0.577872	0.720725	Mann-Whitney U	0.00180539	0.850665	Mann-Whitney U	0.816523	1.01348	Mann-Whitney U	0.926692
BDH1	1.42285	Mann-Whitney U	0.101409	1.21674	Mann-Whitney U	7.29e-05	0.933357	Mann-Whitney U	0.999811	0.96186	Mann-Whitney U	0.757209	1.08082	Mann-Whitney U	0.987854	1.00067	Mann-Whitney U	0.985985	1.2643	Mann-Whitney U	0.0602867
BDH2	0.678019	Mann-Whitney U	0.403385	1.019	Mann-Whitney U	0.516633	1.09996	Mann-Whitney U	0.999811	0.834778	Mann-Whitney U	0.583053	1.00399	Mann-Whitney U	0.987854	0.984378	Mann-Whitney U	0.977032	1.04728	Mann-Whitney U	0.976618
BDKRB1	0.66718	Mann-Whitney U	0.669103	0.862432	Mann-Whitney U	0.0911031	1.03603	Mann-Whitney U	0.999811	1.40919	Mann-Whitney U	0.533907	1.07422	Mann-Whitney U	0.994179	1.32708	Mann-Whitney U	0.750281	0.912937	Mann-Whitney U	0.724644
BDKRB2	0.741502	Mann-Whitney U	0.520976	0.701856	Mann-Whitney U	1.36e-05	0.992636	Mann-Whitney U	0.999811	1.04598	Mann-Whitney U	0.607457	0.985432	Mann-Whitney U	0.9497	1.05311	Mann-Whitney U	0.955423	1.16155	Mann-Whitney U	0.955663
BDNF	0.791889	Mann-Whitney U	0.614011	0.932084	Mann-Whitney U	0.806395	0.855436	Mann-Whitney U	0.999811	0.745516	Mann-Whitney U	0.561717	1.10322	Mann-Whitney U	0.995525	0.89065	Mann-Whitney U	0.954458	0.920695	Mann-Whitney U	0.551412
BDP1	1.01978	Mann-Whitney U	0.853417	1.0094	Mann-Whitney U	0.68767	1.09365	Mann-Whitney U	0.999811	1.05153	Mann-Whitney U	0.821121	1.01439	Mann-Whitney U	0.997917	0.943386	Mann-Whitney U	0.979602	1.27107	Mann-Whitney U	0.0304761
BEAN1	0.901105	Mann-Whitney U	0.90361	0.973384	Mann-Whitney U	0.955946	0.912452	Mann-Whitney U	0.999811	0.958435	Mann-Whitney U	0.954762	0.805491	Mann-Whitney U	0.510944	0.894529	Mann-Whitney U	0.978198	1.2676	Mann-Whitney U	0.323503
BECN1	0.891333	Mann-Whitney U	0.667064	0.874493	Mann-Whitney U	0.000293582	1.03472	Mann-Whitney U	0.999811	0.811842	Mann-Whitney U	0.794206	0.998444	Mann-Whitney U	0.907078	0.9658	Mann-Whitney U	0.995015	1.01297	Mann-Whitney U	0.835366
BECN1P1	0.926487	Mann-Whitney U	0.926833	1.0427	Mann-Whitney U	0.85681	1.3874	Mann-Whitney U	0.999811	0.835383	Mann-Whitney U	0.940392	1.02654	Mann-Whitney U	0.997917	1.35629	Mann-Whitney U	0.928099	0.637601	Mann-Whitney U	0.121708
BEGAIN	1.11842	Mann-Whitney U	0.902356	1.0277	Mann-Whitney U	0.590183	0.97109	Mann-Whitney U	0.999811	0.815789	Mann-Whitney U	0.99058	1.14284	Mann-Whitney U	0.60717	0.883758	Mann-Whitney U	0.965055	1.16933	Mann-Whitney U	0.978186
BEND2	1.65197	Mann-Whitney U	0.62929	0.858332	Mann-Whitney U	0.522183	1.46091	Mann-Whitney U	0.999811	2.23272	Mann-Whitney U	0.584089	0.731289	Mann-Whitney U	0.99535	0.972354	Mann-Whitney U	0.990574	0.652842	Mann-Whitney U	0.478729
BEND3	0.91225	Mann-Whitney U	0.94304	0.898805	Mann-Whitney U	0.110998	0.935048	Mann-Whitney U	0.999811	1.36736	Mann-Whitney U	0.428859	0.88276	Mann-Whitney U	0.946454	1.30795	Mann-Whitney U	0.271578	1.39087	Mann-Whitney U	0.00455044
BEND4	1.24582	Mann-Whitney U	0.837421	0.576935	Mann-Whitney U	9.3e-07	0.997544	Mann-Whitney U	0.999811	0.391296	Mann-Whitney U	0.0958918	0.920616	Mann-Whitney U	0.975199	0.850617	Mann-Whitney U	0.963308	1.34077	Mann-Whitney U	0.537587
BEND5	0.946381	Mann-Whitney U	0.795197	0.7949	Mann-Whitney U	0.00323282	1.07193	Mann-Whitney U	0.999811	1.47272	Mann-Whitney U	0.378681	1.09511	Mann-Whitney U	0.952906	0.732583	Mann-Whitney U	0.529081	0.857944	Mann-Whitney U	0.907387
BEND6	0.792172	Mann-Whitney U	0.380189	0.836651	Mann-Whitney U	0.039428	0.804271	Mann-Whitney U	0.999811	1.00288	Mann-Whitney U	0.826658	1.01988	Mann-Whitney U	0.971168	0.90927	Mann-Whitney U	0.987399	0.871652	Mann-Whitney U	0.493722
BEND7	1.07642	Mann-Whitney U	0.659221	1.07206	Mann-Whitney U	0.7174	0.842923	Mann-Whitney U	0.999811	2.19814	Mann-Whitney U	0.0267844	1.14781	Mann-Whitney U	0.973814	0.831408	Mann-Whitney U	0.818823	1.07106	Mann-Whitney U	0.549874
BEST1	0.904933	Mann-Whitney U	0.787116	0.929384	Mann-Whitney U	0.441937	0.853772	Mann-Whitney U	0.958861	1.25752	Mann-Whitney U	0.67076	1.01188	Mann-Whitney U	0.907216	1.11647	Mann-Whitney U	0.835672	1.52176	Mann-Whitney U	0.0372634
BEST2	1.23356	Mann-Whitney U	0.819709	1.0956	Mann-Whitney U	0.367056	1.11952	Mann-Whitney U	0.999811	1.96986	Mann-Whitney U	0.163907	0.956966	Mann-Whitney U	0.994068	1.35059	Mann-Whitney U	0.637052	1.01814	Mann-Whitney U	0.718527
BEST3	1.30858	Mann-Whitney U	0.982323	1.07436	Mann-Whitney U	0.577825	1.04615	Mann-Whitney U	0.999811	1.9383	Mann-Whitney U	0.0522213	1.15505	Mann-Whitney U	0.923367	0.870808	Mann-Whitney U	0.939515	1.02389	Mann-Whitney U	0.892426
BEST4	1.10119	Mann-Whitney U	0.879331	1.11953	Mann-Whitney U	0.181061	0.97851	Mann-Whitney U	0.999811	1.40516	Mann-Whitney U	0.943943	1.50675	Mann-Whitney U	0.353395	1.33042	Mann-Whitney U	0.826598	1.70046	Mann-Whitney U	0.324934
BET1	0.984663	Mann-Whitney U	0.99927	1.09175	Mann-Whitney U	0.111704	0.995896	Mann-Whitney U	0.999811	0.979454	Mann-Whitney U	0.728049	1.0894	Mann-Whitney U	0.987301	0.946323	Mann-Whitney U	0.997062	1.04309	Mann-Whitney U	0.633611
BET1L	0.93605	Mann-Whitney U	0.890216	0.91959	Mann-Whitney U	0.0288874	1.02599	Mann-Whitney U	0.999811	0.995843	Mann-Whitney U	0.795604	0.927281	Mann-Whitney U	0.994897	1.05274	Mann-Whitney U	0.954458	1.03839	Mann-Whitney U	0.318668
BET3L	0.838792	Mann-Whitney U	0.690393	0.976371	Mann-Whitney U	0.511037	0.95228	Mann-Whitney U	0.999811	1.03842	Mann-Whitney U	0.968571	1.08025	Mann-Whitney U	0.964989	1.00872	Mann-Whitney U	0.979602	0.752943	Mann-Whitney U	0.32294
BEX1	0.685174	Mann-Whitney U	0.37433	0.642394	Mann-Whitney U	2.68e-05	0.718841	Mann-Whitney U	0.999811	1.96115	Mann-Whitney U	0.455991	1.03744	Mann-Whitney U	0.70067	0.666268	Mann-Whitney U	0.68891	0.806318	Mann-Whitney U	0.533239
BEX2	0.892456	Mann-Whitney U	0.686407	0.746001	Mann-Whitney U	2.11e-06	1.18428	Mann-Whitney U	0.999811	2.49851	Mann-Whitney U	0.0941685	0.895464	Mann-Whitney U	0.884699	1.10862	Mann-Whitney U	0.987399	0.767175	Mann-Whitney U	0.662225
BEX4	0.807557	Mann-Whitney U	0.253519	0.889744	Mann-Whitney U	0.013692	1.0252	Mann-Whitney U	0.999811	1.19695	Mann-Whitney U	0.286923	1.00039	Mann-Whitney U	0.977209	0.994983	Mann-Whitney U	0.997238	0.760955	Mann-Whitney U	0.0881272
BEX5	0.460976	Mann-Whitney U	0.0386791	0.416095	Mann-Whitney U	2.25e-14	0.750773	Mann-Whitney U	0.999811	0.731222	Mann-Whitney U	0.892939	0.630824	Mann-Whitney U	0.49723	0.87352	Mann-Whitney U	0.885507	1.13592	Mann-Whitney U	0.819545
BFAR	1.02077	Mann-Whitney U	0.929557	1.02875	Mann-Whitney U	0.541325	0.96622	Mann-Whitney U	0.999811	0.945805	Mann-Whitney U	0.90955	1.08576	Mann-Whitney U	0.964726	1.0336	Mann-Whitney U	0.939606	1.18182	Mann-Whitney U	0.0886298
BFSP1	0.937008	Mann-Whitney U	0.476625	0.885473	Mann-Whitney U	0.161207	1.00743	Mann-Whitney U	0.999811	1.52589	Mann-Whitney U	0.325333	1.05611	Mann-Whitney U	0.994179	0.881684	Mann-Whitney U	0.802145	1.10168	Mann-Whitney U	0.842701
BFSP2	0.774611	Mann-Whitney U	0.897444	1.08207	Mann-Whitney U	0.432306	1.19958	Mann-Whitney U	0.999811	0.574158	Mann-Whitney U	0.60689	1.28989	Mann-Whitney U	0.931464	1.18668	Mann-Whitney U	0.990574	1.02488	Mann-Whitney U	0.962041
BGLAP	1.2577	Mann-Whitney U	0.329264	0.959161	Mann-Whitney U	0.948736	1.02221	Mann-Whitney U	0.999811	1.24275	Mann-Whitney U	0.734945	0.837469	Mann-Whitney U	0.693225	0.892925	Mann-Whitney U	0.989485	1.41158	Mann-Whitney U	0.189873
BGN	0.921121	Mann-Whitney U	0.38824	0.772418	Mann-Whitney U	2.72e-05	0.934241	Mann-Whitney U	0.999811	0.888372	Mann-Whitney U	0.690766	1.00396	Mann-Whitney U	0.88106	1.06754	Mann-Whitney U	0.923904	0.997842	Mann-Whitney U	0.73755
BHLHA15	1.13268	Mann-Whitney U	0.767421	1.80078	Mann-Whitney U	3.12e-19	0.956612	Mann-Whitney U	0.999811	0.417439	Mann-Whitney U	0.039436	1.39154	Mann-Whitney U	0.0410858	0.59854	Mann-Whitney U	0.265435	0.889487	Mann-Whitney U	0.852913
BHLHA9	0.921342	Mann-Whitney U	0.962293	0.910873	Mann-Whitney U	0.604278	1.38642	Mann-Whitney U	0.999811	1.37675	Mann-Whitney U	0.672552	1.13449	Mann-Whitney U	0.99118	1.20133	Mann-Whitney U	0.944524	0	Mann-Whitney U	0.521062
BHLHB9	0.977826	Mann-Whitney U	0.672036	0.930807	Mann-Whitney U	0.0928885	0.910077	Mann-Whitney U	0.999811	1.09195	Mann-Whitney U	0.728986	0.94617	Mann-Whitney U	0.961683	0.956172	Mann-Whitney U	0.946572	1.00135	Mann-Whitney U	0.659873
BHLHE22	0.823348	Mann-Whitney U	0.652898	0.953445	Mann-Whitney U	0.911412	0.875874	Mann-Whitney U	0.999811	1.58974	Mann-Whitney U	0.310472	0.876328	Mann-Whitney U	0.977209	1.05959	Mann-Whitney U	0.954458	1.15162	Mann-Whitney U	0.862382
BHLHE23	0.775287	Mann-Whitney U	0.922886	0.920773	Mann-Whitney U	0.892999	1.25875	Mann-Whitney U	0.999811	2.18316	Mann-Whitney U	0.519072	1.04201	Mann-Whitney U	0.952922	1.16219	Mann-Whitney U	0.923904	0.766766	Mann-Whitney U	0.581995
BHLHE40	0.815669	Mann-Whitney U	0.53101	0.816267	Mann-Whitney U	1.32e-06	0.819333	Mann-Whitney U	0.999811	1.17909	Mann-Whitney U	0.634048	0.90075	Mann-Whitney U	0.76424	1.13384	Mann-Whitney U	0.606361	1.25431	Mann-Whitney U	0.46361
BHLHE41	0.442734	Mann-Whitney U	0.0570721	0.629402	Mann-Whitney U	8.67e-14	0.820338	Mann-Whitney U	0.999811	0.696615	Mann-Whitney U	0.650461	0.768766	Mann-Whitney U	0.57876	0.823069	Mann-Whitney U	0.805253	1.02448	Mann-Whitney U	0.76092
BHMT	0.870293	Mann-Whitney U	0.86721	1.17604	Mann-Whitney U	0.02777	1.02473	Mann-Whitney U	0.999811	1.30299	Mann-Whitney U	0.618468	1.12073	Mann-Whitney U	0.918706	0.919206	Mann-Whitney U	0.978639	0.989581	Mann-Whitney U	0.701889
BHMT2	0.814697	Mann-Whitney U	0.881413	0.952506	Mann-Whitney U	0.884478	0.818731	Mann-Whitney U	0.958861	0.612833	Mann-Whitney U	0.517605	1.12666	Mann-Whitney U	0.972369	0.93501	Mann-Whitney U	0.915518	1.0312	Mann-Whitney U	0.872746
BICC1	0.638575	Mann-Whitney U	0.0767881	0.606769	Mann-Whitney U	5.83e-18	0.937173	Mann-Whitney U	0.999811	0.649111	Mann-Whitney U	0.0863653	0.786967	Mann-Whitney U	0.174732	0.961879	Mann-Whitney U	0.987399	0.89517	Mann-Whitney U	0.925263
BICD1	0.74758	Mann-Whitney U	0.554556	1.05232	Mann-Whitney U	0.956733	0.894573	Mann-Whitney U	0.999811	0.967652	Mann-Whitney U	0.806927	0.911111	Mann-Whitney U	0.978049	0.724257	Mann-Whitney U	0.695679	1.43835	Mann-Whitney U	0.194293
BICD2	0.977033	Mann-Whitney U	0.936892	0.846986	Mann-Whitney U	0.0014948	0.951417	Mann-Whitney U	0.999811	1.1638	Mann-Whitney U	0.506591	0.987284	Mann-Whitney U	0.958197	1.14278	Mann-Whitney U	0.786325	1.34421	Mann-Whitney U	0.0418748
BID	1.01274	Mann-Whitney U	0.986751	0.888792	Mann-Whitney U	0.00494016	0.938308	Mann-Whitney U	0.999811	0.764327	Mann-Whitney U	0.699562	0.987353	Mann-Whitney U	0.998617	0.883137	Mann-Whitney U	0.995323	1.0497	Mann-Whitney U	0.958471
BIK	1.06651	Mann-Whitney U	0.877007	1.19119	Mann-Whitney U	7.7e-06	0.949878	Mann-Whitney U	0.999811	0.951225	Mann-Whitney U	0.923897	1.18508	Mann-Whitney U	0.718498	1.02399	Mann-Whitney U	0.987399	0.94272	Mann-Whitney U	0.762301
BIN1	0.965419	Mann-Whitney U	0.860306	0.812742	Mann-Whitney U	0.000172759	1.0575	Mann-Whitney U	0.999811	0.420242	Mann-Whitney U	0.0131944	1.00608	Mann-Whitney U	0.994068	1.00676	Mann-Whitney U	0.978639	1.14022	Mann-Whitney U	0.689627
BIN2	0.75663	Mann-Whitney U	0.405568	0.911882	Mann-Whitney U	0.253497	1.01946	Mann-Whitney U	0.999811	0.712054	Mann-Whitney U	0.354543	0.94896	Mann-Whitney U	0.987854	1.16816	Mann-Whitney U	0.892293	1.16177	Mann-Whitney U	0.869343
BIN2P1	1.0112	Mann-Whitney U	0.949615	0.805539	Mann-Whitney U	0.194547	1.44395	Mann-Whitney U	0.999811	1.03838	Mann-Whitney U	0.925584	1.03622	Mann-Whitney U	0.962233	0.930481	Mann-Whitney U	0.97512	1.07762	Mann-Whitney U	0.930137
BIN3	0.98035	Mann-Whitney U	0.981623	0.992108	Mann-Whitney U	0.960274	0.855415	Mann-Whitney U	0.999811	1.43092	Mann-Whitney U	0.121522	1.06775	Mann-Whitney U	0.991923	1.0877	Mann-Whitney U	0.971404	0.983315	Mann-Whitney U	0.996332
BIRC2	0.845127	Mann-Whitney U	0.307033	0.926371	Mann-Whitney U	0.241022	0.885583	Mann-Whitney U	0.999811	0.832773	Mann-Whitney U	0.657129	0.962638	Mann-Whitney U	0.973156	1.03742	Mann-Whitney U	0.983341	1.27846	Mann-Whitney U	0.106329
BIRC3	0.598951	Mann-Whitney U	0.366633	0.85383	Mann-Whitney U	0.000687821	0.980533	Mann-Whitney U	0.999811	0.505225	Mann-Whitney U	0.080394	1.08885	Mann-Whitney U	0.99118	0.975574	Mann-Whitney U	0.997062	1.20601	Mann-Whitney U	0.546756
BIRC5	1.19487	Mann-Whitney U	0.474606	1.086	Mann-Whitney U	0.674047	1.12882	Mann-Whitney U	0.999811	1.89116	Mann-Whitney U	0.156661	0.943685	Mann-Whitney U	0.99118	1.45528	Mann-Whitney U	0.514733	1.36869	Mann-Whitney U	0.111436
BIRC6	0.860896	Mann-Whitney U	0.419213	0.990287	Mann-Whitney U	0.57195	0.947481	Mann-Whitney U	0.999811	1.09282	Mann-Whitney U	0.563318	0.980215	Mann-Whitney U	0.90611	1.04241	Mann-Whitney U	0.987399	1.12972	Mann-Whitney U	0.374291
BIRC7	1.37921	Mann-Whitney U	0.878477	1.27775	Mann-Whitney U	0.0179632	1.05028	Mann-Whitney U	0.999811	0.859943	Mann-Whitney U	0.78481	0.985364	Mann-Whitney U	0.982826	1.19725	Mann-Whitney U	0.68985	1.31527	Mann-Whitney U	0.916087
BIRC8	0.878835	Mann-Whitney U	0.983243	0.960547	Mann-Whitney U	0.88572	1.48567	Mann-Whitney U	0.999811	1.50568	Mann-Whitney U	0.850004	1.10885	Mann-Whitney U	0.981055	0.79804	Mann-Whitney U	0.979813	0.955889	Mann-Whitney U	0.963475
BIVM	1.02378	Mann-Whitney U	0.975353	1.02802	Mann-Whitney U	0.630596	1.11978	Mann-Whitney U	0.999811	0.687926	Mann-Whitney U	0.187532	0.972016	Mann-Whitney U	0.911638	0.847591	Mann-Whitney U	0.829622	1.39935	Mann-Whitney U	0.0500523
BLACE	1.28413	Mann-Whitney U	0.915281	1.01305	Mann-Whitney U	0.926295	1.19899	Mann-Whitney U	0.999811	0	Mann-Whitney U	0.948112	0	Mann-Whitney U	0.987854	0	Mann-Whitney U	0.985985	1.7304	Mann-Whitney U	0.477751
BLCAP	1.00523	Mann-Whitney U	0.94304	0.82826	Mann-Whitney U	4.01e-06	1.00304	Mann-Whitney U	0.999811	1.09945	Mann-Whitney U	0.774097	0.9343	Mann-Whitney U	0.994068	0.981384	Mann-Whitney U	0.972313	1.16437	Mann-Whitney U	0.227171
BLID	0.546819	Mann-Whitney U	0.18401	0.852792	Mann-Whitney U	0.0869932	0.621837	Mann-Whitney U	0.958861	0.345043	Mann-Whitney U	0.0728309	1.04815	Mann-Whitney U	0.981453	0.967295	Mann-Whitney U	0.942932	1.01874	Mann-Whitney U	0.933659
BLK	0.679534	Mann-Whitney U	0.484183	0.915003	Mann-Whitney U	0.593687	0.843618	Mann-Whitney U	0.999811	1.13492	Mann-Whitney U	0.806815	1.0681	Mann-Whitney U	0.982957	1.02917	Mann-Whitney U	0.993443	0.908327	Mann-Whitney U	0.887582
BLM	1.24067	Mann-Whitney U	0.839092	0.971011	Mann-Whitney U	0.953552	1.01563	Mann-Whitney U	0.999811	1.33235	Mann-Whitney U	0.400443	1.06767	Mann-Whitney U	0.995211	1.25961	Mann-Whitney U	0.805253	1.50969	Mann-Whitney U	0.0965529
BLMH	0.864268	Mann-Whitney U	0.278366	0.880822	Mann-Whitney U	0.0077583	1.03562	Mann-Whitney U	0.999811	1.21912	Mann-Whitney U	0.238314	0.961061	Mann-Whitney U	0.920716	0.844981	Mann-Whitney U	0.764283	1.15064	Mann-Whitney U	0.55934
BLNK	0.853648	Mann-Whitney U	0.997834	1.36481	Mann-Whitney U	2.14e-12	0.978639	Mann-Whitney U	0.999811	0.584717	Mann-Whitney U	0.0662492	1.23434	Mann-Whitney U	0.32521	0.933817	Mann-Whitney U	0.971404	1.05335	Mann-Whitney U	0.254918
BLOC1S1	0.928078	Mann-Whitney U	0.974565	1.10311	Mann-Whitney U	0.00929085	0.986093	Mann-Whitney U	0.999811	1.05108	Mann-Whitney U	0.857984	0.937632	Mann-Whitney U	0.995646	1.08426	Mann-Whitney U	0.941094	1.10919	Mann-Whitney U	0.661329
BLOC1S2	0.931206	Mann-Whitney U	0.646538	1.00834	Mann-Whitney U	0.592745	0.992115	Mann-Whitney U	0.999811	0.856909	Mann-Whitney U	0.286037	1.08318	Mann-Whitney U	0.962795	0.979343	Mann-Whitney U	0.997062	1.07806	Mann-Whitney U	0.56647
BLOC1S3	0.956622	Mann-Whitney U	0.790579	1.04688	Mann-Whitney U	0.653606	1.06761	Mann-Whitney U	0.999811	1.06323	Mann-Whitney U	0.963904	0.988531	Mann-Whitney U	0.994252	1.03141	Mann-Whitney U	0.949493	1.11924	Mann-Whitney U	0.0756969
BLVRA	0.941315	Mann-Whitney U	0.906193	1.14548	Mann-Whitney U	0.021257	0.985399	Mann-Whitney U	0.999811	1.05353	Mann-Whitney U	0.980817	1.18774	Mann-Whitney U	0.511961	1.02287	Mann-Whitney U	0.985985	0.997165	Mann-Whitney U	0.55317
BLVRB	1.14521	Mann-Whitney U	0.811942	1.21804	Mann-Whitney U	0.000312259	1.03208	Mann-Whitney U	0.999811	0.854103	Mann-Whitney U	0.634917	1.10096	Mann-Whitney U	0.756494	0.944308	Mann-Whitney U	0.978639	1.11858	Mann-Whitney U	0.991119
BLZF1	0.872819	Mann-Whitney U	0.504858	1.01132	Mann-Whitney U	0.981929	0.982477	Mann-Whitney U	0.999811	0.965943	Mann-Whitney U	0.98239	0.974668	Mann-Whitney U	0.997651	0.985559	Mann-Whitney U	0.960131	1.02584	Mann-Whitney U	0.688672
BMF	0.924671	Mann-Whitney U	0.806935	1.07277	Mann-Whitney U	0.175935	0.954485	Mann-Whitney U	0.999811	1.06064	Mann-Whitney U	0.780883	1.20412	Mann-Whitney U	0.544078	1.07553	Mann-Whitney U	0.91114	1.09733	Mann-Whitney U	0.650179
BMI1	1.03498	Mann-Whitney U	0.97535	1.19681	Mann-Whitney U	0.000411318	1.0621	Mann-Whitney U	0.999811	1.18877	Mann-Whitney U	0.485849	1.28359	Mann-Whitney U	0.292187	1.17972	Mann-Whitney U	0.920086	1.00561	Mann-Whitney U	0.66405
BMP1	0.865966	Mann-Whitney U	0.825602	0.788791	Mann-Whitney U	0.000837224	0.91141	Mann-Whitney U	0.999811	0.958276	Mann-Whitney U	0.898864	0.894686	Mann-Whitney U	0.813534	1.0091	Mann-Whitney U	0.869327	1.35281	Mann-Whitney U	0.204744
BMP10	1.40408	Mann-Whitney U	0.788274	1.05931	Mann-Whitney U	0.914079	1.11947	Mann-Whitney U	0.999811	0.99827	Mann-Whitney U	0.923203	1.10562	Mann-Whitney U	0.989488	1.31261	Mann-Whitney U	0.94103	0.939779	Mann-Whitney U	0.869377
BMP15	1.0842	Mann-Whitney U	0.999404	0.843371	Mann-Whitney U	0.902008	0.939091	Mann-Whitney U	0.999811	1.25764	Mann-Whitney U	0.866509	0.923917	Mann-Whitney U	0.991923	1.39036	Mann-Whitney U	0.963308	0.874709	Mann-Whitney U	0.564875
BMP2	0.909659	Mann-Whitney U	0.683696	0.718889	Mann-Whitney U	2.6e-05	1.17752	Mann-Whitney U	0.999811	0.728439	Mann-Whitney U	0.430871	0.830594	Mann-Whitney U	0.535252	1.06261	Mann-Whitney U	0.985709	1.18721	Mann-Whitney U	0.369345
BMP2K	0.8936	Mann-Whitney U	0.569578	0.965941	Mann-Whitney U	0.604337	0.988502	Mann-Whitney U	0.999811	0.980053	Mann-Whitney U	0.866085	0.963285	Mann-Whitney U	0.983806	1.1213	Mann-Whitney U	0.816925	1.03696	Mann-Whitney U	0.62789
BMP2KL	0.843803	Mann-Whitney U	0.484698	0.937767	Mann-Whitney U	0.318362	0.955137	Mann-Whitney U	0.999811	1.17984	Mann-Whitney U	0.606244	0.950616	Mann-Whitney U	0.923367	0.86664	Mann-Whitney U	0.888385	0.887998	Mann-Whitney U	0.954559
BMP3	0.599232	Mann-Whitney U	0.757627	1.35431	Mann-Whitney U	0.499088	0.717465	Mann-Whitney U	0.999811	1.82321	Mann-Whitney U	0.469369	1.41842	Mann-Whitney U	0.593885	0.644922	Mann-Whitney U	0.941725	0.505125	Mann-Whitney U	0.509319
BMP4	0.677606	Mann-Whitney U	0.328953	0.902902	Mann-Whitney U	0.39361	0.720561	Mann-Whitney U	0.983816	0.460127	Mann-Whitney U	0.10254	1.04694	Mann-Whitney U	0.754469	0.900654	Mann-Whitney U	0.985985	0.685412	Mann-Whitney U	0.14735
BMP5	1.0928	Mann-Whitney U	0.973157	0.860747	Mann-Whitney U	0.868657	1.10337	Mann-Whitney U	0.999811	2.57988	Mann-Whitney U	0.224267	0.765164	Mann-Whitney U	0.98726	1.58328	Mann-Whitney U	0.634358	0.626098	Mann-Whitney U	0.061407
BMP6	1.24423	Mann-Whitney U	0.408594	1.44391	Mann-Whitney U	9.41e-07	1.0064	Mann-Whitney U	0.999811	1.30679	Mann-Whitney U	0.769413	1.57248	Mann-Whitney U	0.365315	1.04219	Mann-Whitney U	0.987953	1.08425	Mann-Whitney U	0.955123
BMP7	0.556751	Mann-Whitney U	0.211799	0.499844	Mann-Whitney U	1.85e-08	0.643808	Mann-Whitney U	0.958861	0.736977	Mann-Whitney U	0.423301	0.827119	Mann-Whitney U	0.892104	0.599682	Mann-Whitney U	0.43279	0.698979	Mann-Whitney U	0.213245
BMP8A	1.06346	Mann-Whitney U	0.951949	0.817514	Mann-Whitney U	0.0015336	0.946677	Mann-Whitney U	0.999811	1.05271	Mann-Whitney U	0.825082	0.949805	Mann-Whitney U	0.948685	0.982303	Mann-Whitney U	0.993443	1.19956	Mann-Whitney U	0.390724
BMP8B	0.934305	Mann-Whitney U	0.965394	0.848142	Mann-Whitney U	0.00297005	1.03269	Mann-Whitney U	0.999811	1.56835	Mann-Whitney U	0.0686171	0.863446	Mann-Whitney U	0.970935	0.933801	Mann-Whitney U	0.992899	0.985496	Mann-Whitney U	0.856382
BMPER	1.17676	Mann-Whitney U	0.791495	1.06342	Mann-Whitney U	0.706115	0.846614	Mann-Whitney U	0.991848	0.860138	Mann-Whitney U	0.901283	1.31783	Mann-Whitney U	0.901488	1.05205	Mann-Whitney U	0.993419	0.777495	Mann-Whitney U	0.322118
BMPR1A	0.945615	Mann-Whitney U	0.851406	1.05724	Mann-Whitney U	0.489616	0.941782	Mann-Whitney U	0.999811	1.09197	Mann-Whitney U	0.920897	1.13654	Mann-Whitney U	0.950582	1.06868	Mann-Whitney U	0.913371	0.993322	Mann-Whitney U	0.627194
BMPR1APS1	0.623266	Mann-Whitney U	0.481258	1.00951	Mann-Whitney U	0.866627	0.739204	Mann-Whitney U	0.958861	0.6676	Mann-Whitney U	0.588738	1.07826	Mann-Whitney U	0.99118	0.763511	Mann-Whitney U	0.745776	0.939355	Mann-Whitney U	0.231938
BMPR1APS2	1.03174	Mann-Whitney U	0.992495	1.07859	Mann-Whitney U	0.682879	0.987411	Mann-Whitney U	0.999811	1.0504	Mann-Whitney U	0.80494	0.939546	Mann-Whitney U	0.998941	0.880676	Mann-Whitney U	0.992309	0	Mann-Whitney U	0.590946
BMPR1B	0.981171	Mann-Whitney U	0.973157	1.2385	Mann-Whitney U	0.000303191	1.37664	Mann-Whitney U	0.999811	0.311053	Mann-Whitney U	0.27321	1.11506	Mann-Whitney U	0.931464	0.843593	Mann-Whitney U	0.333939	1.04872	Mann-Whitney U	0.610526
BMPR2	0.746744	Mann-Whitney U	0.22689	0.91407	Mann-Whitney U	0.133365	1.0107	Mann-Whitney U	0.999811	0.963174	Mann-Whitney U	0.937463	0.971131	Mann-Whitney U	0.959105	0.983966	Mann-Whitney U	0.982887	1.07175	Mann-Whitney U	0.794211
BMS1	0.989514	Mann-Whitney U	0.902446	0.94675	Mann-Whitney U	0.705126	0.988174	Mann-Whitney U	0.999811	0.812471	Mann-Whitney U	0.835774	1.00843	Mann-Whitney U	0.998617	1.08087	Mann-Whitney U	0.970491	1.20794	Mann-Whitney U	0.0698453
BMS1P1	0.86429	Mann-Whitney U	0.619229	1.0537	Mann-Whitney U	0.545072	0.965147	Mann-Whitney U	0.999811	0.991432	Mann-Whitney U	0.755707	0.85257	Mann-Whitney U	0.451398	0.911519	Mann-Whitney U	0.764985	1.03831	Mann-Whitney U	0.952611
BMS1P2	0.849005	Mann-Whitney U	0.465323	0.98862	Mann-Whitney U	0.948637	1.0737	Mann-Whitney U	0.999811	0.636979	Mann-Whitney U	0.442492	0.845097	Mann-Whitney U	0.60717	0.873286	Mann-Whitney U	0.864249	1.1115	Mann-Whitney U	0.57705
BMS1P4	1.21592	Mann-Whitney U	0.983245	1.08417	Mann-Whitney U	0.44698	1.18695	Mann-Whitney U	0.999811	0.74667	Mann-Whitney U	0.843487	0.988942	Mann-Whitney U	0.991923	0.674388	Mann-Whitney U	0.927469	0.897471	Mann-Whitney U	0.877376
BMS1P5	1.52243	Mann-Whitney U	0.607171	1.11021	Mann-Whitney U	0.604337	0.701204	Mann-Whitney U	0.999811	0	Mann-Whitney U	0.2774	0.958614	Mann-Whitney U	0.997363	1.16771	Mann-Whitney U	0.987399	3.37194	Mann-Whitney U	0.0233507
BMS1P6		Mann-Whitney U	0.6422		Mann-Whitney U	0.98173		Mann-Whitney U	0.999811		Mann-Whitney U	0.418619		Mann-Whitney U	0.940675		Mann-Whitney U	0.995323		Mann-Whitney U	0.476494
BMS1P7	1.03978	Mann-Whitney U	0.916701	1.35394	Mann-Whitney U	0.194408	0.482008	Mann-Whitney U	0.999811	0.657744	Mann-Whitney U	0.968525	0.814111	Mann-Whitney U	0.944962	0.987656	Mann-Whitney U	0.945142	1.51389	Mann-Whitney U	0.42022
BMX	0.587695	Mann-Whitney U	0.241874	0.915465	Mann-Whitney U	0.110495	1.16262	Mann-Whitney U	0.999811	0.740726	Mann-Whitney U	0.455991	0.927451	Mann-Whitney U	0.846949	0.929719	Mann-Whitney U	0.989485	0.769624	Mann-Whitney U	0.423547
BNC1	1.21117	Mann-Whitney U	0.952567	1.12262	Mann-Whitney U	0.867998	1.01219	Mann-Whitney U	0.999811	0.879248	Mann-Whitney U	0.871196	1.15347	Mann-Whitney U	0.779777	1.2275	Mann-Whitney U	0.912031	0.960551	Mann-Whitney U	0.895084
BNC2	0.6818	Mann-Whitney U	0.344062	0.840295	Mann-Whitney U	0.0354757	0.818008	Mann-Whitney U	0.980807	0.770873	Mann-Whitney U	0.62866	1.11019	Mann-Whitney U	0.994068	0.877866	Mann-Whitney U	0.985985	0.987592	Mann-Whitney U	0.505431
BNIP1	0.844938	Mann-Whitney U	0.386331	0.869219	Mann-Whitney U	0.0143579	1.0151	Mann-Whitney U	0.999811	1.10243	Mann-Whitney U	0.562468	0.940299	Mann-Whitney U	0.858856	0.961464	Mann-Whitney U	0.979602	1.05107	Mann-Whitney U	0.780793
BNIP2	0.834591	Mann-Whitney U	0.226551	0.873607	Mann-Whitney U	0.00928149	1.02476	Mann-Whitney U	0.999811	0.931629	Mann-Whitney U	0.892738	1.00742	Mann-Whitney U	0.949655	0.974381	Mann-Whitney U	0.978639	1.1166	Mann-Whitney U	0.772622
BNIP3	1.26142	Mann-Whitney U	0.425252	1.13897	Mann-Whitney U	0.0107698	1.15527	Mann-Whitney U	0.999811	0.727992	Mann-Whitney U	0.369217	1.08643	Mann-Whitney U	0.783625	1.07585	Mann-Whitney U	0.951088	1.13901	Mann-Whitney U	0.377626
BNIP3L	0.803272	Mann-Whitney U	0.672036	0.918924	Mann-Whitney U	0.175211	0.960387	Mann-Whitney U	0.999811	1.21466	Mann-Whitney U	0.342878	0.893765	Mann-Whitney U	0.913627	1.0208	Mann-Whitney U	0.946572	1.03984	Mann-Whitney U	0.905085
BNIPL	0.929394	Mann-Whitney U	0.587108	0.919306	Mann-Whitney U	0.440138	0.999486	Mann-Whitney U	0.999811	0.956106	Mann-Whitney U	0.716693	1.2572	Mann-Whitney U	0.766211	1.02388	Mann-Whitney U	0.978639	1.15105	Mann-Whitney U	0.492888
BOC	0.650919	Mann-Whitney U	0.47789	0.931555	Mann-Whitney U	0.290525	0.731675	Mann-Whitney U	0.99018	0.537374	Mann-Whitney U	0.45533	1.08335	Mann-Whitney U	0.968528	0.882007	Mann-Whitney U	0.985985	0.888439	Mann-Whitney U	0.704822
BOD1	0.985217	Mann-Whitney U	0.975594	0.896165	Mann-Whitney U	0.0335111	0.96495	Mann-Whitney U	0.999811	1.13413	Mann-Whitney U	0.284349	1.01858	Mann-Whitney U	0.990772	1.01484	Mann-Whitney U	0.992309	1.07447	Mann-Whitney U	0.34661
BOD1L	0.906039	Mann-Whitney U	0.699854	0.995736	Mann-Whitney U	0.996509	1.04408	Mann-Whitney U	0.999811	1.12223	Mann-Whitney U	0.712979	1.11314	Mann-Whitney U	0.937025	1.00678	Mann-Whitney U	0.978639	1.20065	Mann-Whitney U	0.181704
BOK	1.11973	Mann-Whitney U	0.90361	0.785244	Mann-Whitney U	3.21e-05	0.846564	Mann-Whitney U	0.999811	0.974553	Mann-Whitney U	0.571757	0.980423	Mann-Whitney U	0.959105	0.947521	Mann-Whitney U	0.925482	1.12257	Mann-Whitney U	0.878194
BOLA1	1.17229	Mann-Whitney U	0.749306	1.07772	Mann-Whitney U	0.0301204	1.00694	Mann-Whitney U	0.999811	0.931624	Mann-Whitney U	0.982934	0.904773	Mann-Whitney U	0.99934	1.06453	Mann-Whitney U	0.94103	1.13659	Mann-Whitney U	0.583829
BOLA2	1.08227	Mann-Whitney U	0.95893	0.962841	Mann-Whitney U	0.404252	1.02961	Mann-Whitney U	0.999811	1.14164	Mann-Whitney U	0.6724	1.04736	Mann-Whitney U	0.938361	1.09461	Mann-Whitney U	0.886123	1.24007	Mann-Whitney U	0.244538
BOLA2B	1.04257	Mann-Whitney U	0.779025	1.023	Mann-Whitney U	0.276337	1.09563	Mann-Whitney U	0.999811	1.00498	Mann-Whitney U	0.90613	1.11809	Mann-Whitney U	0.72027	1.08887	Mann-Whitney U	0.871119	1.22879	Mann-Whitney U	0.14595
BOLA3	1.05776	Mann-Whitney U	0.987867	1.09203	Mann-Whitney U	0.0586097	1.16429	Mann-Whitney U	0.980807	1.07729	Mann-Whitney U	0.921048	1.07393	Mann-Whitney U	0.970848	1.12558	Mann-Whitney U	0.926524	1.16828	Mann-Whitney U	0.477751
BOLL	1.01912	Mann-Whitney U	0.977217	1.12662	Mann-Whitney U	0.146663	1.06271	Mann-Whitney U	0.999811	1.82397	Mann-Whitney U	0.424028	1.69214	Mann-Whitney U	0.598295	1.39407	Mann-Whitney U	0.606361	1.50716	Mann-Whitney U	0.407374
BOP1	1.54242	Mann-Whitney U	0.198118	1.19978	Mann-Whitney U	0.00143161	1.13369	Mann-Whitney U	0.999811	0.871333	Mann-Whitney U	0.864566	1.196	Mann-Whitney U	0.806579	1.14825	Mann-Whitney U	0.676249	1.51165	Mann-Whitney U	0.0187978
BORA	1.02549	Mann-Whitney U	0.786118	0.941555	Mann-Whitney U	0.277234	0.922176	Mann-Whitney U	0.999811	1.37464	Mann-Whitney U	0.481431	1.02103	Mann-Whitney U	0.987178	1.11396	Mann-Whitney U	0.833677	1.2295	Mann-Whitney U	0.0709938
BPGM	0.944694	Mann-Whitney U	0.692532	1.01313	Mann-Whitney U	0.650379	1.05282	Mann-Whitney U	0.999811	1.10756	Mann-Whitney U	0.995789	1.01173	Mann-Whitney U	0.997917	0.978948	Mann-Whitney U	0.967788	0.900986	Mann-Whitney U	0.467564
BPHL	1.28679	Mann-Whitney U	0.516248	1.34162	Mann-Whitney U	9.99e-11	0.896927	Mann-Whitney U	0.999811	1.08009	Mann-Whitney U	0.687574	1.28645	Mann-Whitney U	0.543104	1.06895	Mann-Whitney U	0.993419	1.25158	Mann-Whitney U	0.0734644
BPI	0.984737	Mann-Whitney U	0.894954	0.906718	Mann-Whitney U	0.474683	0.873	Mann-Whitney U	0.999811	0.906001	Mann-Whitney U	0.903385	0.972935	Mann-Whitney U	0.975728	0.785094	Mann-Whitney U	0.95134	1.0219	Mann-Whitney U	0.918469
BPIFA1		Mann-Whitney U	0.592733		Mann-Whitney U	0.274741		Mann-Whitney U	0.999811		Mann-Whitney U	0.292374		Mann-Whitney U	0.839004		Mann-Whitney U	0.944875		Mann-Whitney U	0.876272
BPIFA2		Mann-Whitney U	0.966541	inf	Mann-Whitney U	0.0113016		Mann-Whitney U	0.999811	inf	Mann-Whitney U	0.584713	inf	Mann-Whitney U	0.87374	inf	Mann-Whitney U	0.880555		Mann-Whitney U	0.528838
BPIFA3	0.905832	Mann-Whitney U	0.99927	1.11843	Mann-Whitney U	0.674343	2.6766	Mann-Whitney U	0.999811	1.17218	Mann-Whitney U	0.902038	1.83845	Mann-Whitney U	0.855953	1.98851	Mann-Whitney U	0.818823	0.653765	Mann-Whitney U	0.769555
BPIFB1	1.14256	Mann-Whitney U	0.889374	1.18129	Mann-Whitney U	0.252053	1.16205	Mann-Whitney U	0.999811	0.838952	Mann-Whitney U	0.907124	1.28012	Mann-Whitney U	0.892104	1.04088	Mann-Whitney U	0.999711	1.22379	Mann-Whitney U	0.9384
BPIFB2	0.657282	Mann-Whitney U	0.459795	0.177772	Mann-Whitney U	2.7e-36	0.88366	Mann-Whitney U	0.999811	0.306611	Mann-Whitney U	0.124392	0.426705	Mann-Whitney U	0.00118099	0.303086	Mann-Whitney U	0.0165445	0.788004	Mann-Whitney U	0.558859
BPIFB3		Mann-Whitney U	0.887736		Mann-Whitney U	0.772385		Mann-Whitney U	0.999811		Mann-Whitney U	0.704573		Mann-Whitney U	0.896298		Mann-Whitney U	0.975402		Mann-Whitney U	0.900545
BPIFB4	1.40671	Mann-Whitney U	0.982323	0.786911	Mann-Whitney U	0.769695	1.13479	Mann-Whitney U	0.999811	1.94748	Mann-Whitney U	0.506591	1.27738	Mann-Whitney U	0.96716	1.08151	Mann-Whitney U	0.979602	1.56843	Mann-Whitney U	0.937448
BPIFB6	inf	Mann-Whitney U	0.750586		Mann-Whitney U	0.570575		Mann-Whitney U	0.999811	inf	Mann-Whitney U	0.422452		Mann-Whitney U	0.994179		Mann-Whitney U	0.977032		Mann-Whitney U	0.530775
BPIFC	0.994208	Mann-Whitney U	0.972007	0.855735	Mann-Whitney U	0.875419	1.65974	Mann-Whitney U	0.999811	1.51262	Mann-Whitney U	0.688008	1.23187	Mann-Whitney U	0.998937	0.73611	Mann-Whitney U	0.996786	1.27271	Mann-Whitney U	0.768446
BPNT1	0.959139	Mann-Whitney U	0.964807	1.00749	Mann-Whitney U	0.798481	0.95351	Mann-Whitney U	0.999811	1.12947	Mann-Whitney U	0.747536	0.997883	Mann-Whitney U	0.976283	1.08211	Mann-Whitney U	0.829736	1.04087	Mann-Whitney U	0.931878
BPTF	0.908083	Mann-Whitney U	0.590155	0.958465	Mann-Whitney U	0.284505	1.01099	Mann-Whitney U	0.999811	1.00044	Mann-Whitney U	0.968244	1.10338	Mann-Whitney U	0.994068	1.0297	Mann-Whitney U	0.992705	1.32058	Mann-Whitney U	0.0205803
BRAF	1.06928	Mann-Whitney U	0.975424	0.947681	Mann-Whitney U	0.491357	1.13413	Mann-Whitney U	0.999811	0.954145	Mann-Whitney U	0.984986	1.02324	Mann-Whitney U	0.924617	1.06979	Mann-Whitney U	0.835672	1.1252	Mann-Whitney U	0.287117
BRAP	1.02571	Mann-Whitney U	0.951719	1.02418	Mann-Whitney U	0.658588	1.00374	Mann-Whitney U	0.999811	1.09356	Mann-Whitney U	0.58056	1.09117	Mann-Whitney U	0.950954	1.01131	Mann-Whitney U	0.995323	1.12595	Mann-Whitney U	0.626053
BRAT1	1.25229	Mann-Whitney U	0.518193	0.944864	Mann-Whitney U	0.726099	1.02327	Mann-Whitney U	0.999811	0.69146	Mann-Whitney U	0.555621	1.11292	Mann-Whitney U	0.978487	0.967558	Mann-Whitney U	0.988058	1.31883	Mann-Whitney U	0.0456042
BRCA1	1.16954	Mann-Whitney U	0.690393	0.988041	Mann-Whitney U	0.374362	0.973063	Mann-Whitney U	0.999811	1.97361	Mann-Whitney U	0.145463	1.08355	Mann-Whitney U	0.995646	1.2113	Mann-Whitney U	0.879477	1.66034	Mann-Whitney U	0.0407193
BRCA2	1.07975	Mann-Whitney U	0.931892	0.895964	Mann-Whitney U	0.212267	0.956273	Mann-Whitney U	0.999811	1.57475	Mann-Whitney U	0.241721	1.01128	Mann-Whitney U	0.995646	1.34539	Mann-Whitney U	0.251883	1.48176	Mann-Whitney U	0.044626
BRCC3	0.9868	Mann-Whitney U	0.977565	1.01582	Mann-Whitney U	0.892314	0.97315	Mann-Whitney U	0.999811	0.969383	Mann-Whitney U	0.946865	0.878328	Mann-Whitney U	0.884103	1.00408	Mann-Whitney U	0.990574	1.09239	Mann-Whitney U	0.521252
BRD1	1.02147	Mann-Whitney U	0.988624	0.976889	Mann-Whitney U	0.746349	1.03723	Mann-Whitney U	0.999811	1.2279	Mann-Whitney U	0.843288	0.968271	Mann-Whitney U	0.988352	0.993057	Mann-Whitney U	0.983341	1.42268	Mann-Whitney U	0.00803829
BRD2	0.854959	Mann-Whitney U	0.60555	0.967603	Mann-Whitney U	0.57913	1.06842	Mann-Whitney U	0.999811	1.08278	Mann-Whitney U	0.931919	1.01217	Mann-Whitney U	0.968403	1.11836	Mann-Whitney U	0.839029	1.34283	Mann-Whitney U	0.0191835
BRD3	1.13902	Mann-Whitney U	0.98829	1.00273	Mann-Whitney U	0.785123	1.02117	Mann-Whitney U	0.999811	0.899764	Mann-Whitney U	0.918084	1.09156	Mann-Whitney U	0.949453	0.96544	Mann-Whitney U	0.998643	1.24945	Mann-Whitney U	0.112763
BRD4	1.0624	Mann-Whitney U	0.982323	0.957568	Mann-Whitney U	0.339088	0.959862	Mann-Whitney U	0.999811	1.03046	Mann-Whitney U	0.905927	1.0065	Mann-Whitney U	0.989763	1.07275	Mann-Whitney U	0.833677	1.28683	Mann-Whitney U	0.0409708
BRD7	1.03437	Mann-Whitney U	0.707497	0.976875	Mann-Whitney U	0.413415	1.06356	Mann-Whitney U	0.999811	0.88458	Mann-Whitney U	0.968596	1.00494	Mann-Whitney U	0.991923	0.95875	Mann-Whitney U	0.993419	1.17582	Mann-Whitney U	0.361435
BRD7P4	0.805115	Mann-Whitney U	0.408594	0.847336	Mann-Whitney U	0.0169973	0.917906	Mann-Whitney U	0.999811	0.866201	Mann-Whitney U	0.992454	0.997969	Mann-Whitney U	0.987301	0.96306	Mann-Whitney U	0.915518	1.1575	Mann-Whitney U	0.780726
BRD8	1.02722	Mann-Whitney U	0.972287	0.996835	Mann-Whitney U	0.970266	1.00346	Mann-Whitney U	0.999811	1.269	Mann-Whitney U	0.284927	0.981043	Mann-Whitney U	0.989753	0.954511	Mann-Whitney U	0.995431	1.30341	Mann-Whitney U	0.0813779
BRD9	1.01784	Mann-Whitney U	0.847099	0.989897	Mann-Whitney U	0.827065	0.950702	Mann-Whitney U	0.999811	1.03681	Mann-Whitney U	0.729775	0.953222	Mann-Whitney U	0.940675	1.16078	Mann-Whitney U	0.557893	1.40098	Mann-Whitney U	0.0191027
BRDT	1.30614	Mann-Whitney U	0.897444	1.06237	Mann-Whitney U	0.647813	1.39376	Mann-Whitney U	0.999811	1.3432	Mann-Whitney U	0.871906	1.108	Mann-Whitney U	0.995646	0.917995	Mann-Whitney U	0.972204	0.875611	Mann-Whitney U	0.704775
BRE	0.857008	Mann-Whitney U	0.430579	0.976761	Mann-Whitney U	0.229076	0.917111	Mann-Whitney U	0.999811	0.926966	Mann-Whitney U	0.874386	1.00804	Mann-Whitney U	0.883465	1.08332	Mann-Whitney U	0.956641	1.05324	Mann-Whitney U	0.488122
BRF1	1.02047	Mann-Whitney U	0.915673	0.984218	Mann-Whitney U	0.902866	1.09653	Mann-Whitney U	0.999811	0.96351	Mann-Whitney U	0.967325	1.01247	Mann-Whitney U	0.969055	1.02729	Mann-Whitney U	0.915518	1.46384	Mann-Whitney U	0.00278422
BRF2	0.964477	Mann-Whitney U	0.772207	0.982418	Mann-Whitney U	0.860961	0.892957	Mann-Whitney U	0.999811	1.18667	Mann-Whitney U	0.585234	1.15962	Mann-Whitney U	0.743104	1.13058	Mann-Whitney U	0.756969	1.48344	Mann-Whitney U	0.0369515
BRI3	1.09109	Mann-Whitney U	0.847845	1.15716	Mann-Whitney U	0.000710148	1.11852	Mann-Whitney U	0.999811	0.840885	Mann-Whitney U	0.326502	1.06741	Mann-Whitney U	0.967751	1.10998	Mann-Whitney U	0.915518	1.2366	Mann-Whitney U	0.0278055
BRI3BP	1.23904	Mann-Whitney U	0.292605	1.20351	Mann-Whitney U	2.05e-06	1.0942	Mann-Whitney U	0.999811	1.5947	Mann-Whitney U	0.0142226	0.99792	Mann-Whitney U	0.996885	1.13228	Mann-Whitney U	0.353385	1.48486	Mann-Whitney U	0.00188688
BRIP1	1.18342	Mann-Whitney U	0.736215	1.05685	Mann-Whitney U	0.467144	0.933693	Mann-Whitney U	0.999811	2.56921	Mann-Whitney U	0.04019	0.943452	Mann-Whitney U	0.940675	1.22968	Mann-Whitney U	0.756969	1.28425	Mann-Whitney U	0.0700674
BRIX1	0.935666	Mann-Whitney U	0.701158	1.02944	Mann-Whitney U	0.995314	1.00401	Mann-Whitney U	0.999811	1.18523	Mann-Whitney U	0.521303	0.969974	Mann-Whitney U	0.978079	1.13908	Mann-Whitney U	0.915518	1.14952	Mann-Whitney U	0.471046
BRK1	0.867169	Mann-Whitney U	0.617878	0.967819	Mann-Whitney U	0.266355	1.03674	Mann-Whitney U	0.999811	1.02384	Mann-Whitney U	0.826601	0.923045	Mann-Whitney U	0.856351	1.02716	Mann-Whitney U	0.920964	1.00144	Mann-Whitney U	0.924074
BRMS1	1.11775	Mann-Whitney U	0.854665	1.04899	Mann-Whitney U	0.342353	1.03957	Mann-Whitney U	0.999811	1.16874	Mann-Whitney U	0.694241	1.03833	Mann-Whitney U	0.952922	1.03283	Mann-Whitney U	0.978565	0.995605	Mann-Whitney U	0.613538
BRMS1L	0.920776	Mann-Whitney U	0.773555	0.941781	Mann-Whitney U	0.778222	0.925709	Mann-Whitney U	0.999811	1.14009	Mann-Whitney U	0.589709	0.986586	Mann-Whitney U	0.985402	0.991121	Mann-Whitney U	0.991296	1.13409	Mann-Whitney U	0.512162
BROX	0.810462	Mann-Whitney U	0.44403	0.938723	Mann-Whitney U	0.25482	1.02355	Mann-Whitney U	0.999811	1.00907	Mann-Whitney U	0.899571	1.017	Mann-Whitney U	0.949009	1.0966	Mann-Whitney U	0.893913	1.01774	Mann-Whitney U	0.866165
BRP44	1.07431	Mann-Whitney U	0.433277	1.06075	Mann-Whitney U	0.538197	1.12704	Mann-Whitney U	0.999811	0.73069	Mann-Whitney U	0.585234	1.01902	Mann-Whitney U	0.994179	1.04744	Mann-Whitney U	0.997062	1.01792	Mann-Whitney U	0.963843
BRP44L	0.932129	Mann-Whitney U	0.974652	1.05378	Mann-Whitney U	0.315264	0.978801	Mann-Whitney U	0.999811	1.19933	Mann-Whitney U	0.700925	1.04408	Mann-Whitney U	0.979237	1.09916	Mann-Whitney U	0.985985	1.13898	Mann-Whitney U	0.507342
BRPF1	0.995965	Mann-Whitney U	0.910896	0.937289	Mann-Whitney U	0.661287	0.981699	Mann-Whitney U	0.999811	1.08513	Mann-Whitney U	0.688398	1.01849	Mann-Whitney U	0.977036	1.10703	Mann-Whitney U	0.808009	1.54431	Mann-Whitney U	0.00689277
BRPF3	0.960873	Mann-Whitney U	0.837421	1.06115	Mann-Whitney U	0.318431	0.968672	Mann-Whitney U	0.999811	1.08717	Mann-Whitney U	0.73908	1.00507	Mann-Whitney U	0.988352	1.09433	Mann-Whitney U	0.943996	1.24484	Mann-Whitney U	0.0717645
BRS3	0.979545	Mann-Whitney U	0.891151	0.878613	Mann-Whitney U	0.558111	1.1186	Mann-Whitney U	0.999811	1.90638	Mann-Whitney U	0.334298	1.00954	Mann-Whitney U	0.992094	1.18417	Mann-Whitney U	0.979602	1.27363	Mann-Whitney U	0.849702
[truncated: 18,121 more rows]

## Sheet: Supp. Table 10
Supplementary Table 10. Immune cell lanscape based on quanTIseq
[truncated: 18 more rows]

[truncated: 1 more sheets: Supp. Table 11]
